# Supplementary material for: Introspective False Negative Prediction for Black-Box Object Detectors in Autonomous Driving
Source: Sensors (Basel). 2021 Apr 16;21(8):2819. doi: 10.3390/s21082819 (PMC8073889; doi:10.3390/s21082819)
Supplement: Supplementary file 1 [file sensors-21-02819-s001.zip]

Archive with 44,824 entries (9,985 files):
- Experiment_data/
- Experiment_data/Experiment_data_on_KITTI2d-FN/
- Experiment_data/Experiment_data_on_KITTI2d-FN/FN_preds/
- Experiment_data/Experiment_data_on_KITTI2d-FN/FN_preds/000007.txt
- Experiment_data/Experiment_data_on_KITTI2d-FN/FN_preds/000008.txt
- Experiment_data/Experiment_data_on_KITTI2d-FN/FN_preds/000009.txt
- Experiment_data/Experiment_data_on_KITTI2d-FN/FN_preds/000016.txt
- Experiment_data/Experiment_data_on_KITTI2d-FN/FN_preds/000021.txt
- Experiment_data/Experiment_data_on_KITTI2d-FN/FN_preds/000022.txt
- Experiment_data/Experiment_data_on_KITTI2d-FN/FN_preds/000032.txt
- Experiment_data/Experiment_data_on_KITTI2d-FN/FN_preds/000042.txt
- Experiment_data/Experiment_data_on_KITTI2d-FN/FN_preds/000053.txt
- Experiment_data/Experiment_data_on_KITTI2d-FN/FN_preds/000063.txt
- Experiment_data/Experiment_data_on_KITTI2d-FN/FN_preds/000064.txt
- Experiment_data/Experiment_data_on_KITTI2d-FN/FN_preds/000066.txt
- Experiment_data/Experiment_data_on_KITTI2d-FN/FN_preds/000068.txt
- Experiment_data/Experiment_data_on_KITTI2d-FN/FN_preds/000075.txt
- Experiment_data/Experiment_data_on_KITTI2d-FN/FN_preds/000093.txt
- Experiment_data/Experiment_data_on_KITTI2d-FN/FN_preds/000102.txt
- Experiment_data/Experiment_data_on_KITTI2d-FN/FN_preds/000134.txt
- Experiment_data/Experiment_data_on_KITTI2d-FN/FN_preds/000139.txt
- Experiment_data/Experiment_data_on_KITTI2d-FN/FN_preds/000149.txt
- Experiment_data/Experiment_data_on_KITTI2d-FN/FN_preds/000155.txt
- Experiment_data/Experiment_data_on_KITTI2d-FN/FN_preds/000158.txt
- Experiment_data/Experiment_data_on_KITTI2d-FN/FN_preds/000165.txt
- Experiment_data/Experiment_data_on_KITTI2d-FN/FN_preds/000184.txt
- Experiment_data/Experiment_data_on_KITTI2d-FN/FN_preds/000191.txt
- Experiment_data/Experiment_data_on_KITTI2d-FN/FN_preds/000194.txt
- Experiment_data/Experiment_data_on_KITTI2d-FN/FN_preds/000196.txt
- Experiment_data/Experiment_data_on_KITTI2d-FN/FN_preds/000211.txt
- Experiment_data/Experiment_data_on_KITTI2d-FN/FN_preds/000217.txt
- Experiment_data/Experiment_data_on_KITTI2d-FN/FN_preds/000222.txt
- Experiment_data/Experiment_data_on_KITTI2d-FN/FN_preds/000229.txt
- Experiment_data/Experiment_data_on_KITTI2d-FN/FN_preds/000256.txt
- Experiment_data/Experiment_data_on_KITTI2d-FN/FN_preds/000261.txt
- Experiment_data/Experiment_data_on_KITTI2d-FN/FN_preds/000266.txt
- Experiment_data/Experiment_data_on_KITTI2d-FN/FN_preds/000269.txt
- Experiment_data/Experiment_data_on_KITTI2d-FN/FN_preds/000271.txt
- Experiment_data/Experiment_data_on_KITTI2d-FN/FN_preds/000283.txt
- Experiment_data/Experiment_data_on_KITTI2d-FN/FN_preds/000291.txt
- Experiment_data/Experiment_data_on_KITTI2d-FN/FN_preds/000301.txt
- Experiment_data/Experiment_data_on_KITTI2d-FN/FN_preds/000306.txt
- Experiment_data/Experiment_data_on_KITTI2d-FN/FN_preds/000335.txt
- Experiment_data/Experiment_data_on_KITTI2d-FN/FN_preds/000345.txt
- Experiment_data/Experiment_data_on_KITTI2d-FN/FN_preds/000349.txt
- Experiment_data/Experiment_data_on_KITTI2d-FN/FN_preds/000357.txt
- Experiment_data/Experiment_data_on_KITTI2d-FN/FN_preds/000386.txt
- Experiment_data/Experiment_data_on_KITTI2d-FN/FN_preds/000392.txt
- Experiment_data/Experiment_data_on_KITTI2d-FN/FN_preds/000419.txt
- Experiment_data/Experiment_data_on_KITTI2d-FN/FN_preds/000426.txt
- Experiment_data/Experiment_data_on_KITTI2d-FN/FN_preds/000430.txt
- Experiment_data/Experiment_data_on_KITTI2d-FN/FN_preds/000431.txt
- Experiment_data/Experiment_data_on_KITTI2d-FN/FN_preds/000432.txt
- Experiment_data/Experiment_data_on_KITTI2d-FN/FN_preds/000435.txt
- Experiment_data/Experiment_data_on_KITTI2d-FN/FN_preds/000439.txt
- Experiment_data/Experiment_data_on_KITTI2d-FN/FN_preds/000480.txt
- Experiment_data/Experiment_data_on_KITTI2d-FN/FN_preds/000483.txt
- Experiment_data/Experiment_data_on_KITTI2d-FN/FN_preds/000484.txt
- Experiment_data/Experiment_data_on_KITTI2d-FN/FN_preds/000491.txt
- Experiment_data/Experiment_data_on_KITTI2d-FN/FN_preds/000492.txt
- Experiment_data/Experiment_data_on_KITTI2d-FN/FN_preds/000505.txt
- Experiment_data/Experiment_data_on_KITTI2d-FN/FN_preds/000510.txt
- Experiment_data/Experiment_data_on_KITTI2d-FN/FN_preds/000512.txt
- Experiment_data/Experiment_data_on_KITTI2d-FN/FN_preds/000513.txt
- Experiment_data/Experiment_data_on_KITTI2d-FN/FN_preds/000515.txt
- Experiment_data/Experiment_data_on_KITTI2d-FN/FN_preds/000522.txt
- Experiment_data/Experiment_data_on_KITTI2d-FN/FN_preds/000530.txt
- Experiment_data/Experiment_data_on_KITTI2d-FN/FN_preds/000533.txt
- Experiment_data/Experiment_data_on_KITTI2d-FN/FN_preds/000535.txt
- Experiment_data/Experiment_data_on_KITTI2d-FN/FN_preds/000548.txt
- Experiment_data/Experiment_data_on_KITTI2d-FN/FN_preds/000551.txt
- Experiment_data/Experiment_data_on_KITTI2d-FN/FN_preds/000567.txt
- Experiment_data/Experiment_data_on_KITTI2d-FN/FN_preds/000569.txt
- Experiment_data/Experiment_data_on_KITTI2d-FN/FN_preds/000576.txt
- Experiment_data/Experiment_data_on_KITTI2d-FN/FN_preds/000589.txt
- Experiment_data/Experiment_data_on_KITTI2d-FN/FN_preds/000602.txt
- Experiment_data/Experiment_data_on_KITTI2d-FN/FN_preds/000638.txt
- Experiment_data/Experiment_data_on_KITTI2d-FN/FN_preds/000639.txt
- Experiment_data/Experiment_data_on_KITTI2d-FN/FN_preds/000645.txt
- Experiment_data/Experiment_data_on_KITTI2d-FN/FN_preds/000651.txt
- Experiment_data/Experiment_data_on_KITTI2d-FN/FN_preds/000673.txt
- Experiment_data/Experiment_data_on_KITTI2d-FN/FN_preds/000683.txt
- Experiment_data/Experiment_data_on_KITTI2d-FN/FN_preds/000697.txt
- Experiment_data/Experiment_data_on_KITTI2d-FN/FN_preds/000711.txt
- Experiment_data/Experiment_data_on_KITTI2d-FN/FN_preds/000737.txt
- Experiment_data/Experiment_data_on_KITTI2d-FN/FN_preds/000741.txt
- Experiment_data/Experiment_data_on_KITTI2d-FN/FN_preds/000745.txt
- Experiment_data/Experiment_data_on_KITTI2d-FN/FN_preds/000760.txt
- Experiment_data/Experiment_data_on_KITTI2d-FN/FN_preds/000764.txt
- Experiment_data/Experiment_data_on_KITTI2d-FN/FN_preds/000773.txt
- Experiment_data/Experiment_data_on_KITTI2d-FN/FN_preds/000787.txt
- Experiment_data/Experiment_data_on_KITTI2d-FN/FN_preds/000815.txt
- Experiment_data/Experiment_data_on_KITTI2d-FN/FN_preds/000817.txt
- Experiment_data/Experiment_data_on_KITTI2d-FN/FN_preds/000829.txt
- Experiment_data/Experiment_data_on_KITTI2d-FN/FN_preds/000844.txt
- Experiment_data/Experiment_data_on_KITTI2d-FN/FN_preds/000845.txt
- Experiment_data/Experiment_data_on_KITTI2d-FN/FN_preds/000865.txt
- Experiment_data/Experiment_data_on_KITTI2d-FN/FN_preds/000876.txt
- Experiment_data/Experiment_data_on_KITTI2d-FN/FN_preds/000887.txt
- Experiment_data/Experiment_data_on_KITTI2d-FN/FN_preds/000935.txt
- Experiment_data/Experiment_data_on_KITTI2d-FN/FN_preds/000936.txt
- Experiment_data/Experiment_data_on_KITTI2d-FN/FN_preds/000977.txt
- Experiment_data/Experiment_data_on_KITTI2d-FN/FN_preds/000978.txt
- Experiment_data/Experiment_data_on_KITTI2d-FN/FN_preds/000980.txt
- Experiment_data/Experiment_data_on_KITTI2d-FN/FN_preds/000991.txt
- Experiment_data/Experiment_data_on_KITTI2d-FN/FN_preds/000993.txt
- Experiment_data/Experiment_data_on_KITTI2d-FN/FN_preds/000994.txt
- Experiment_data/Experiment_data_on_KITTI2d-FN/FN_preds/001011.txt
- Experiment_data/Experiment_data_on_KITTI2d-FN/FN_preds/001020.txt
- Experiment_data/Experiment_data_on_KITTI2d-FN/FN_preds/001026.txt
- Experiment_data/Experiment_data_on_KITTI2d-FN/FN_preds/001039.txt
- Experiment_data/Experiment_data_on_KITTI2d-FN/FN_preds/001046.txt
- Experiment_data/Experiment_data_on_KITTI2d-FN/FN_preds/001049.txt
- Experiment_data/Experiment_data_on_KITTI2d-FN/FN_preds/001052.txt
- Experiment_data/Experiment_data_on_KITTI2d-FN/FN_preds/001055.txt
- Experiment_data/Experiment_data_on_KITTI2d-FN/FN_preds/001075.txt
- Experiment_data/Experiment_data_on_KITTI2d-FN/FN_preds/001077.txt
- Experiment_data/Experiment_data_on_KITTI2d-FN/FN_preds/001083.txt
- Experiment_data/Experiment_data_on_KITTI2d-FN/FN_preds/001089.txt
- Experiment_data/Experiment_data_on_KITTI2d-FN/FN_preds/001101.txt
- Experiment_data/Experiment_data_on_KITTI2d-FN/FN_preds/001108.txt
- Experiment_data/Experiment_data_on_KITTI2d-FN/FN_preds/001119.txt
- Experiment_data/Experiment_data_on_KITTI2d-FN/FN_preds/001138.txt
- Experiment_data/Experiment_data_on_KITTI2d-FN/FN_preds/001143.txt
- Experiment_data/Experiment_data_on_KITTI2d-FN/FN_preds/001145.txt
- Experiment_data/Experiment_data_on_KITTI2d-FN/FN_preds/001148.txt
- Experiment_data/Experiment_data_on_KITTI2d-FN/FN_preds/001164.txt
- Experiment_data/Experiment_data_on_KITTI2d-FN/FN_preds/001168.txt
- Experiment_data/Experiment_data_on_KITTI2d-FN/FN_preds/001185.txt
- Experiment_data/Experiment_data_on_KITTI2d-FN/FN_preds/001195.txt
- Experiment_data/Experiment_data_on_KITTI2d-FN/FN_preds/001234.txt
- Experiment_data/Experiment_data_on_KITTI2d-FN/FN_preds/001240.txt
- Experiment_data/Experiment_data_on_KITTI2d-FN/FN_preds/001273.txt
- Experiment_data/Experiment_data_on_KITTI2d-FN/FN_preds/001276.txt
- Experiment_data/Experiment_data_on_KITTI2d-FN/FN_preds/001278.txt
- Experiment_data/Experiment_data_on_KITTI2d-FN/FN_preds/001281.txt
- Experiment_data/Experiment_data_on_KITTI2d-FN/FN_preds/001287.txt
- Experiment_data/Experiment_data_on_KITTI2d-FN/FN_preds/001289.txt
- Experiment_data/Experiment_data_on_KITTI2d-FN/FN_preds/001299.txt
- Experiment_data/Experiment_data_on_KITTI2d-FN/FN_preds/001306.txt
- Experiment_data/Experiment_data_on_KITTI2d-FN/FN_preds/001309.txt
- Experiment_data/Experiment_data_on_KITTI2d-FN/FN_preds/001317.txt
- Experiment_data/Experiment_data_on_KITTI2d-FN/FN_preds/001319.txt
- Experiment_data/Experiment_data_on_KITTI2d-FN/FN_preds/001337.txt
- Experiment_data/Experiment_data_on_KITTI2d-FN/FN_preds/001339.txt
- Experiment_data/Experiment_data_on_KITTI2d-FN/FN_preds/001349.txt
- Experiment_data/Experiment_data_on_KITTI2d-FN/FN_preds/001351.txt
- Experiment_data/Experiment_data_on_KITTI2d-FN/FN_preds/001355.txt
- Experiment_data/Experiment_data_on_KITTI2d-FN/FN_preds/001363.txt
- Experiment_data/Experiment_data_on_KITTI2d-FN/FN_preds/001370.txt
- Experiment_data/Experiment_data_on_KITTI2d-FN/FN_preds/001379.txt
- Experiment_data/Experiment_data_on_KITTI2d-FN/FN_preds/001390.txt
- Experiment_data/Experiment_data_on_KITTI2d-FN/FN_preds/001391.txt
- Experiment_data/Experiment_data_on_KITTI2d-FN/FN_preds/001392.txt
- Experiment_data/Experiment_data_on_KITTI2d-FN/FN_preds/001413.txt
- Experiment_data/Experiment_data_on_KITTI2d-FN/FN_preds/001414.txt
- Experiment_data/Experiment_data_on_KITTI2d-FN/FN_preds/001417.txt
- Experiment_data/Experiment_data_on_KITTI2d-FN/FN_preds/001432.txt
- Experiment_data/Experiment_data_on_KITTI2d-FN/FN_preds/001435.txt
- Experiment_data/Experiment_data_on_KITTI2d-FN/FN_preds/001438.txt
- Experiment_data/Experiment_data_on_KITTI2d-FN/FN_preds/001442.txt
- Experiment_data/Experiment_data_on_KITTI2d-FN/FN_preds/001446.txt
- Experiment_data/Experiment_data_on_KITTI2d-FN/FN_preds/001463.txt
- Experiment_data/Experiment_data_on_KITTI2d-FN/FN_preds/001469.txt
- Experiment_data/Experiment_data_on_KITTI2d-FN/FN_preds/001471.txt
- Experiment_data/Experiment_data_on_KITTI2d-FN/FN_preds/001494.txt
- Experiment_data/Experiment_data_on_KITTI2d-FN/FN_preds/001506.txt
- Experiment_data/Experiment_data_on_KITTI2d-FN/FN_preds/001507.txt
- Experiment_data/Experiment_data_on_KITTI2d-FN/FN_preds/001508.txt
- Experiment_data/Experiment_data_on_KITTI2d-FN/FN_preds/001533.txt
- Experiment_data/Experiment_data_on_KITTI2d-FN/FN_preds/001552.txt
- Experiment_data/Experiment_data_on_KITTI2d-FN/FN_preds/001565.txt
- Experiment_data/Experiment_data_on_KITTI2d-FN/FN_preds/001569.txt
- Experiment_data/Experiment_data_on_KITTI2d-FN/FN_preds/001582.txt
- Experiment_data/Experiment_data_on_KITTI2d-FN/FN_preds/001588.txt
- Experiment_data/Experiment_data_on_KITTI2d-FN/FN_preds/001597.txt
- Experiment_data/Experiment_data_on_KITTI2d-FN/FN_preds/001646.txt
- Experiment_data/Experiment_data_on_KITTI2d-FN/FN_preds/001650.txt
- Experiment_data/Experiment_data_on_KITTI2d-FN/FN_preds/001674.txt
- Experiment_data/Experiment_data_on_KITTI2d-FN/FN_preds/001683.txt
- Experiment_data/Experiment_data_on_KITTI2d-FN/FN_preds/001718.txt
- Experiment_data/Experiment_data_on_KITTI2d-FN/FN_preds/001721.txt
- Experiment_data/Experiment_data_on_KITTI2d-FN/FN_preds/001728.txt
- Experiment_data/Experiment_data_on_KITTI2d-FN/FN_preds/001732.txt
- Experiment_data/Experiment_data_on_KITTI2d-FN/FN_preds/001733.txt
- Experiment_data/Experiment_data_on_KITTI2d-FN/FN_preds/001738.txt
- Experiment_data/Experiment_data_on_KITTI2d-FN/FN_preds/001747.txt
- Experiment_data/Experiment_data_on_KITTI2d-FN/FN_preds/001755.txt
- Experiment_data/Experiment_data_on_KITTI2d-FN/FN_preds/001759.txt
- Experiment_data/Experiment_data_on_KITTI2d-FN/FN_preds/001770.txt
- Experiment_data/Experiment_data_on_KITTI2d-FN/FN_preds/001785.txt
- Experiment_data/Experiment_data_on_KITTI2d-FN/FN_preds/001808.txt
- Experiment_data/Experiment_data_on_KITTI2d-FN/FN_preds/001815.txt
- Experiment_data/Experiment_data_on_KITTI2d-FN/FN_preds/001849.txt
- Experiment_data/Experiment_data_on_KITTI2d-FN/FN_preds/001852.txt
- Experiment_data/Experiment_data_on_KITTI2d-FN/FN_preds/001859.txt
- Experiment_data/Experiment_data_on_KITTI2d-FN/FN_preds/001860.txt
- Experiment_data/Experiment_data_on_KITTI2d-FN/FN_preds/001871.txt
- Experiment_data/Experiment_data_on_KITTI2d-FN/FN_preds/001876.txt
- Experiment_data/Experiment_data_on_KITTI2d-FN/FN_preds/001885.txt
- Experiment_data/Experiment_data_on_KITTI2d-FN/FN_preds/001896.txt
- Experiment_data/Experiment_data_on_KITTI2d-FN/FN_preds/001926.txt
- Experiment_data/Experiment_data_on_KITTI2d-FN/FN_preds/001953.txt
- Experiment_data/Experiment_data_on_KITTI2d-FN/FN_preds/001960.txt
- Experiment_data/Experiment_data_on_KITTI2d-FN/FN_preds/001969.txt
- Experiment_data/Experiment_data_on_KITTI2d-FN/FN_preds/001979.txt
- Experiment_data/Experiment_data_on_KITTI2d-FN/FN_preds/001995.txt
- Experiment_data/Experiment_data_on_KITTI2d-FN/FN_preds/002014.txt
- Experiment_data/Experiment_data_on_KITTI2d-FN/FN_preds/002027.txt
- Experiment_data/Experiment_data_on_KITTI2d-FN/FN_preds/002028.txt
- Experiment_data/Experiment_data_on_KITTI2d-FN/FN_preds/002029.txt
- Experiment_data/Experiment_data_on_KITTI2d-FN/FN_preds/002044.txt
- Experiment_data/Experiment_data_on_KITTI2d-FN/FN_preds/002050.txt
- Experiment_data/Experiment_data_on_KITTI2d-FN/FN_preds/002056.txt
- Experiment_data/Experiment_data_on_KITTI2d-FN/FN_preds/002060.txt
- Experiment_data/Experiment_data_on_KITTI2d-FN/FN_preds/002062.txt
- Experiment_data/Experiment_data_on_KITTI2d-FN/FN_preds/002067.txt
- Experiment_data/Experiment_data_on_KITTI2d-FN/FN_preds/002070.txt
- Experiment_data/Experiment_data_on_KITTI2d-FN/FN_preds/002082.txt
- Experiment_data/Experiment_data_on_KITTI2d-FN/FN_preds/002095.txt
- Experiment_data/Experiment_data_on_KITTI2d-FN/FN_preds/002106.txt
- Experiment_data/Experiment_data_on_KITTI2d-FN/FN_preds/002113.txt
- Experiment_data/Experiment_data_on_KITTI2d-FN/FN_preds/002140.txt
- Experiment_data/Experiment_data_on_KITTI2d-FN/FN_preds/002153.txt
- Experiment_data/Experiment_data_on_KITTI2d-FN/FN_preds/002158.txt
- Experiment_data/Experiment_data_on_KITTI2d-FN/FN_preds/002168.txt
- Experiment_data/Experiment_data_on_KITTI2d-FN/FN_preds/002202.txt
- Experiment_data/Experiment_data_on_KITTI2d-FN/FN_preds/002208.txt
- Experiment_data/Experiment_data_on_KITTI2d-FN/FN_preds/002228.txt
- Experiment_data/Experiment_data_on_KITTI2d-FN/FN_preds/002232.txt
- Experiment_data/Experiment_data_on_KITTI2d-FN/FN_preds/002241.txt
- Experiment_data/Experiment_data_on_KITTI2d-FN/FN_preds/002248.txt
- Experiment_data/Experiment_data_on_KITTI2d-FN/FN_preds/002250.txt
- Experiment_data/Experiment_data_on_KITTI2d-FN/FN_preds/002259.txt
- Experiment_data/Experiment_data_on_KITTI2d-FN/FN_preds/002261.txt
- Experiment_data/Experiment_data_on_KITTI2d-FN/FN_preds/002262.txt
- Experiment_data/Experiment_data_on_KITTI2d-FN/FN_preds/002285.txt
- Experiment_data/Experiment_data_on_KITTI2d-FN/FN_preds/002290.txt
- Experiment_data/Experiment_data_on_KITTI2d-FN/FN_preds/002293.txt
- Experiment_data/Experiment_data_on_KITTI2d-FN/FN_preds/002309.txt
- Experiment_data/Experiment_data_on_KITTI2d-FN/FN_preds/002311.txt
- Experiment_data/Experiment_data_on_KITTI2d-FN/FN_preds/002315.txt
- Experiment_data/Experiment_data_on_KITTI2d-FN/FN_preds/002326.txt
- Experiment_data/Experiment_data_on_KITTI2d-FN/FN_preds/002346.txt
- Experiment_data/Experiment_data_on_KITTI2d-FN/FN_preds/002352.txt
- Experiment_data/Experiment_data_on_KITTI2d-FN/FN_preds/002392.txt
- Experiment_data/Experiment_data_on_KITTI2d-FN/FN_preds/002399.txt
- Experiment_data/Experiment_data_on_KITTI2d-FN/FN_preds/002406.txt
- Experiment_data/Experiment_data_on_KITTI2d-FN/FN_preds/002416.txt
- Experiment_data/Experiment_data_on_KITTI2d-FN/FN_preds/002422.txt
- Experiment_data/Experiment_data_on_KITTI2d-FN/FN_preds/002430.txt
- Experiment_data/Experiment_data_on_KITTI2d-FN/FN_preds/002443.txt
- Experiment_data/Experiment_data_on_KITTI2d-FN/FN_preds/002455.txt
- Experiment_data/Experiment_data_on_KITTI2d-FN/FN_preds/002483.txt
- Experiment_data/Experiment_data_on_KITTI2d-FN/FN_preds/002484.txt
- Experiment_data/Experiment_data_on_KITTI2d-FN/FN_preds/002509.txt
- Experiment_data/Experiment_data_on_KITTI2d-FN/FN_preds/002563.txt
- Experiment_data/Experiment_data_on_KITTI2d-FN/FN_preds/002571.txt
- Experiment_data/Experiment_data_on_KITTI2d-FN/FN_preds/002599.txt
- Experiment_data/Experiment_data_on_KITTI2d-FN/FN_preds/002602.txt
- Experiment_data/Experiment_data_on_KITTI2d-FN/FN_preds/002607.txt
- Experiment_data/Experiment_data_on_KITTI2d-FN/FN_preds/002615.txt
- Experiment_data/Experiment_data_on_KITTI2d-FN/FN_preds/002622.txt
- Experiment_data/Experiment_data_on_KITTI2d-FN/FN_preds/002623.txt
- Experiment_data/Experiment_data_on_KITTI2d-FN/FN_preds/002635.txt
- Experiment_data/Experiment_data_on_KITTI2d-FN/FN_preds/002645.txt
- Experiment_data/Experiment_data_on_KITTI2d-FN/FN_preds/002667.txt
- Experiment_data/Experiment_data_on_KITTI2d-FN/FN_preds/002683.txt
- Experiment_data/Experiment_data_on_KITTI2d-FN/FN_preds/002698.txt
- Experiment_data/Experiment_data_on_KITTI2d-FN/FN_preds/002702.txt
- Experiment_data/Experiment_data_on_KITTI2d-FN/FN_preds/002706.txt
- Experiment_data/Experiment_data_on_KITTI2d-FN/FN_preds/002708.txt
- Experiment_data/Experiment_data_on_KITTI2d-FN/FN_preds/002714.txt
- Experiment_data/Experiment_data_on_KITTI2d-FN/FN_preds/002723.txt
- Experiment_data/Experiment_data_on_KITTI2d-FN/FN_preds/002725.txt
- Experiment_data/Experiment_data_on_KITTI2d-FN/FN_preds/002734.txt
- Experiment_data/Experiment_data_on_KITTI2d-FN/FN_preds/002743.txt
- Experiment_data/Experiment_data_on_KITTI2d-FN/FN_preds/002744.txt
- Experiment_data/Experiment_data_on_KITTI2d-FN/FN_preds/002745.txt
- Experiment_data/Experiment_data_on_KITTI2d-FN/FN_preds/002748.txt
- Experiment_data/Experiment_data_on_KITTI2d-FN/FN_preds/002752.txt
- Experiment_data/Experiment_data_on_KITTI2d-FN/FN_preds/002771.txt
- Experiment_data/Experiment_data_on_KITTI2d-FN/FN_preds/002778.txt
- Experiment_data/Experiment_data_on_KITTI2d-FN/FN_preds/002791.txt
- Experiment_data/Experiment_data_on_KITTI2d-FN/FN_preds/002793.txt
- Experiment_data/Experiment_data_on_KITTI2d-FN/FN_preds/002798.txt
- Experiment_data/Experiment_data_on_KITTI2d-FN/FN_preds/002832.txt
- Experiment_data/Experiment_data_on_KITTI2d-FN/FN_preds/002839.txt
- Experiment_data/Experiment_data_on_KITTI2d-FN/FN_preds/002854.txt
- Experiment_data/Experiment_data_on_KITTI2d-FN/FN_preds/002864.txt
- Experiment_data/Experiment_data_on_KITTI2d-FN/FN_preds/002869.txt
- Experiment_data/Experiment_data_on_KITTI2d-FN/FN_preds/002874.txt
- Experiment_data/Experiment_data_on_KITTI2d-FN/FN_preds/002887.txt
- Experiment_data/Experiment_data_on_KITTI2d-FN/FN_preds/002894.txt
- Experiment_data/Experiment_data_on_KITTI2d-FN/FN_preds/002895.txt
- Experiment_data/Experiment_data_on_KITTI2d-FN/FN_preds/002911.txt
- Experiment_data/Experiment_data_on_KITTI2d-FN/FN_preds/002912.txt
- Experiment_data/Experiment_data_on_KITTI2d-FN/FN_preds/002915.txt
- Experiment_data/Experiment_data_on_KITTI2d-FN/FN_preds/002922.txt
- Experiment_data/Experiment_data_on_KITTI2d-FN/FN_preds/002962.txt
[truncated: 9,700 more entries]
