# Supplementary material for: Introspective False Negative Prediction for Black-Box Object Detectors in Autonomous Driving
Source: Sensors (Basel). 2021 Apr 16;21(8):2819. doi: 10.3390/s21082819 (PMC8073889; doi:10.3390/s21082819)
Supplement: Supplementary file 1 [file sensors-21-02819-s001.zip › Experiment_data/Experiment_data_on_KITTI2d-FN/FN_preds/000007.txt]

Car -1 -1 -10 564.47 178.19 615.43 226.81 -1 -1 -1 -1 -1 -1 -1 0.87 250.86 258.00 1.00
Car -1 -1 -10 484.07 181.95 516.43 203.05 -1 -1 -1 -1 -1 -1 -1 0.82 101.59 239.09 1.00
Car -1 -1 -10 543.99 178.73 566.91 196.27 -1 -1 -1 -1 -1 -1 -1 0.80 154.69 258.70 1.00
