# Supplementary material for: Introspective False Negative Prediction for Black-Box Object Detectors in Autonomous Driving
Source: Sensors (Basel). 2021 Apr 16;21(8):2819. doi: 10.3390/s21082819 (PMC8073889; doi:10.3390/s21082819)
Supplement: Supplementary file 1 [file sensors-21-02819-s001.zip › Experiment_data/Experiment_data_on_KITTI2d-FN/FN_preds/000008.txt]

Car -1 -1 -10 888.48 179.13 953.82 235.87 -1 -1 -1 -1 -1 -1 -1 0.82 152.94 243.91 1.00
Car -1 -1 -10 733.98 167.94 790.92 207.06 -1 -1 -1 -1 -1 -1 -1 0.78 197.68 447.67 1.00
Car -1 -1 -10 587.34 178.31 716.76 266.69 -1 -1 -1 -1 -1 -1 -1 0.67 200.36 482.56 1.00
