# Supplementary material for: Introspective False Negative Prediction for Black-Box Object Detectors in Autonomous Driving
Source: Sensors (Basel). 2021 Apr 16;21(8):2819. doi: 10.3390/s21082819 (PMC8073889; doi:10.3390/s21082819)
Supplement: Supplementary file 1 [file sensors-21-02819-s001.zip › Experiment_data/Experiment_data_on_KITTI2d-FN/FN_preds/000009.txt]

Car -1 -1 -10 603.99 177.78 658.71 227.22 -1 -1 -1 -1 -1 -1 -1 0.87 236.78 291.12 1.00
Car -1 -1 -10 572.35 179.71 593.75 195.29 -1 -1 -1 -1 -1 -1 -1 0.80 80.12 159.15 1.00
Car -1 -1 -10 597.20 176.90 624.10 198.10 -1 -1 -1 -1 -1 -1 -1 0.76 165.05 274.31 1.00
Car -1 -1 -10 579.28 174.57 600.62 190.43 -1 -1 -1 -1 -1 -1 -1 0.61 137.02 264.89 1.00
Car -1 -1 -10 602.92 171.05 632.18 193.95 -1 -1 -1 -1 -1 -1 -1 0.51 427.95 789.58 1.00
