# Supplementary material for: Introspective False Negative Prediction for Black-Box Object Detectors in Autonomous Driving
Source: Sensors (Basel). 2021 Apr 16;21(8):2819. doi: 10.3390/s21082819 (PMC8073889; doi:10.3390/s21082819)
Supplement: Supplementary file 1 [file sensors-21-02819-s001.zip › Experiment_data/Experiment_data_on_KITTI2d-FN/FN_preds/000016.txt]

Car -1 -1 -10 685.06 170.92 729.44 204.08 -1 -1 -1 -1 -1 -1 -1 0.67 125.56 298.09 1.00
Car -1 -1 -10 659.94 174.48 699.36 200.52 -1 -1 -1 -1 -1 -1 -1 0.64 201.45 550.25 1.00
