# Supplementary material for: Introspective False Negative Prediction for Black-Box Object Detectors in Autonomous Driving
Source: Sensors (Basel). 2021 Apr 16;21(8):2819. doi: 10.3390/s21082819 (PMC8073889; doi:10.3390/s21082819)
Supplement: Supplementary file 1 [file sensors-21-02819-s001.zip › Experiment_data/Experiment_data_on_KITTI2d-FN/FN_preds/000021.txt]

Car -1 -1 -10 451.48 167.04 562.82 247.96 -1 -1 -1 -1 -1 -1 -1 0.90 75.73 173.03 1.00
Car -1 -1 -10 540.88 171.72 597.62 213.28 -1 -1 -1 -1 -1 -1 -1 0.77 197.78 402.84 1.00
Car -1 -1 -10 707.66 166.79 762.04 208.21 -1 -1 -1 -1 -1 -1 -1 0.71 213.87 487.50 1.00
Car -1 -1 -10 559.55 163.15 606.55 201.85 -1 -1 -1 -1 -1 -1 -1 0.56 306.44 522.13 1.00
Car -1 -1 -10 723.55 168.27 787.55 216.73 -1 -1 -1 -1 -1 -1 -1 0.56 339.02 710.63 1.00
