# Supplementary material for: Introspective False Negative Prediction for Black-Box Object Detectors in Autonomous Driving
Source: Sensors (Basel). 2021 Apr 16;21(8):2819. doi: 10.3390/s21082819 (PMC8073889; doi:10.3390/s21082819)
Supplement: Supplementary file 1 [file sensors-21-02819-s001.zip › Experiment_data/Experiment_data_on_KITTI2d-FN/FN_preds/000022.txt]

Car -1 -1 -10 128.29 199.28 223.61 235.72 -1 -1 -1 -1 -1 -1 -1 0.87 50.37 498.86 1.00
Car -1 -1 -10 41.42 198.22 144.88 236.78 -1 -1 -1 -1 -1 -1 -1 0.74 70.15 588.13 1.00
