# Supplementary material for: Introspective False Negative Prediction for Black-Box Object Detectors in Autonomous Driving
Source: Sensors (Basel). 2021 Apr 16;21(8):2819. doi: 10.3390/s21082819 (PMC8073889; doi:10.3390/s21082819)
Supplement: Supplementary file 1 [file sensors-21-02819-s001.zip › Experiment_data/Experiment_data_on_KITTI2d-FN/FN_preds/000032.txt]

Car -1 -1 -10 721.33 181.68 844.97 263.32 -1 -1 -1 -1 -1 -1 -1 0.79 111.15 327.52 1.00
Car -1 -1 -10 729.92 164.54 808.78 210.46 -1 -1 -1 -1 -1 -1 -1 0.74 182.12 590.37 1.00
Car -1 -1 -10 709.56 178.44 787.74 236.56 -1 -1 -1 -1 -1 -1 -1 0.70 268.82 497.83 1.00
Car -1 -1 -10 495.14 173.97 532.96 201.03 -1 -1 -1 -1 -1 -1 -1 0.64 164.27 361.86 1.00
