# Supplementary material for: Introspective False Negative Prediction for Black-Box Object Detectors in Autonomous Driving
Source: Sensors (Basel). 2021 Apr 16;21(8):2819. doi: 10.3390/s21082819 (PMC8073889; doi:10.3390/s21082819)
Supplement: Supplementary file 1 [file sensors-21-02819-s001.zip › Experiment_data/Experiment_data_on_KITTI2d-FN/FN_preds/000053.txt]

Car -1 -1 -10 651.59 180.79 707.71 224.21 -1 -1 -1 -1 -1 -1 -1 0.78 317.27 544.79 1.00
Car -1 -1 -10 495.47 172.57 546.43 212.43 -1 -1 -1 -1 -1 -1 -1 0.68 487.71 862.78 1.00
Car -1 -1 -10 528.47 172.20 568.63 202.80 -1 -1 -1 -1 -1 -1 -1 0.55 249.99 496.97 1.00
