# Supplementary material for: Introspective False Negative Prediction for Black-Box Object Detectors in Autonomous Driving
Source: Sensors (Basel). 2021 Apr 16;21(8):2819. doi: 10.3390/s21082819 (PMC8073889; doi:10.3390/s21082819)
Supplement: Supplementary file 1 [file sensors-21-02819-s001.zip › Experiment_data/Experiment_data_on_KITTI2d-FN/FN_preds/000064.txt]

Car -1 -1 -10 718.76 179.27 764.74 205.73 -1 -1 -1 -1 -1 -1 -1 0.82 159.36 490.63 1.00
Car -1 -1 -10 660.35 183.47 712.75 221.53 -1 -1 -1 -1 -1 -1 -1 0.82 341.09 607.57 1.00
Car -1 -1 -10 628.07 174.22 648.43 190.78 -1 -1 -1 -1 -1 -1 -1 0.53 177.10 352.35 1.00
