# Supplementary material for: Introspective False Negative Prediction for Black-Box Object Detectors in Autonomous Driving
Source: Sensors (Basel). 2021 Apr 16;21(8):2819. doi: 10.3390/s21082819 (PMC8073889; doi:10.3390/s21082819)
Supplement: Supplementary file 1 [file sensors-21-02819-s001.zip › Experiment_data/Experiment_data_on_KITTI2d-FN/FN_preds/000066.txt]

Car -1 -1 -10 672.97 167.63 713.93 207.37 -1 -1 -1 -1 -1 -1 -1 0.79 94.25 118.34 1.00
Car -1 -1 -10 586.97 172.94 634.33 202.06 -1 -1 -1 -1 -1 -1 -1 0.77 99.07 253.39 1.00
