# Supplementary material for: Introspective False Negative Prediction for Black-Box Object Detectors in Autonomous Driving
Source: Sensors (Basel). 2021 Apr 16;21(8):2819. doi: 10.3390/s21082819 (PMC8073889; doi:10.3390/s21082819)
Supplement: Supplementary file 1 [file sensors-21-02819-s001.zip › Experiment_data/Experiment_data_on_KITTI2d-FN/FN_preds/000068.txt]

Car -1 -1 -10 476.67 190.21 551.43 244.79 -1 -1 -1 -1 -1 -1 -1 0.84 119.47 285.24 1.00
Car -1 -1 -10 680.50 187.72 803.00 237.28 -1 -1 -1 -1 -1 -1 -1 0.81 121.77 685.96 1.00
Car -1 -1 -10 643.63 181.45 715.67 213.55 -1 -1 -1 -1 -1 -1 -1 0.77 137.87 670.91 1.00
Car -1 -1 -10 533.99 189.49 576.91 225.51 -1 -1 -1 -1 -1 -1 -1 0.75 159.78 206.47 1.00
