# Supplementary material for: Introspective False Negative Prediction for Black-Box Object Detectors in Autonomous Driving
Source: Sensors (Basel). 2021 Apr 16;21(8):2819. doi: 10.3390/s21082819 (PMC8073889; doi:10.3390/s21082819)
Supplement: Supplementary file 1 [file sensors-21-02819-s001.zip › Experiment_data/Experiment_data_on_KITTI2d-FN/FN_preds/000075.txt]

Car -1 -1 -10 609.40 181.95 680.90 223.05 -1 -1 -1 -1 -1 -1 -1 0.80 207.45 784.20 1.00
Car -1 -1 -10 799.48 167.08 849.62 187.92 -1 -1 -1 -1 -1 -1 -1 0.70 146.68 954.34 1.00
Car -1 -1 -10 545.27 180.34 620.83 234.66 -1 -1 -1 -1 -1 -1 -1 0.64 417.97 851.53 1.00
Car -1 -1 -10 813.30 171.99 863.40 193.01 -1 -1 -1 -1 -1 -1 -1 0.62 174.63 718.45 1.00
