# Supplementary material for: Introspective False Negative Prediction for Black-Box Object Detectors in Autonomous Driving
Source: Sensors (Basel). 2021 Apr 16;21(8):2819. doi: 10.3390/s21082819 (PMC8073889; doi:10.3390/s21082819)
Supplement: Supplementary file 1 [file sensors-21-02819-s001.zip › Experiment_data/Experiment_data_on_KITTI2d-FN/FN_preds/000093.txt]

Car -1 -1 -10 239.42 194.45 429.88 300.55 -1 -1 -1 -1 -1 -1 -1 0.91 116.60 401.26 1.00
Car -1 -1 -10 353.87 183.69 481.03 261.31 -1 -1 -1 -1 -1 -1 -1 0.89 76.68 211.82 1.00
Car -1 -1 -10 550.50 180.05 588.00 204.95 -1 -1 -1 -1 -1 -1 -1 0.81 155.22 317.26 1.00
Car -1 -1 -10 605.94 174.22 629.16 190.78 -1 -1 -1 -1 -1 -1 -1 0.80 162.27 258.67 1.00
