# Supplementary material for: Introspective False Negative Prediction for Black-Box Object Detectors in Autonomous Driving
Source: Sensors (Basel). 2021 Apr 16;21(8):2819. doi: 10.3390/s21082819 (PMC8073889; doi:10.3390/s21082819)
Supplement: Supplementary file 1 [file sensors-21-02819-s001.zip › Experiment_data/Experiment_data_on_KITTI2d-FN/FN_preds/000149.txt]

Car -1 -1 -10 695.25 174.95 815.85 270.05 -1 -1 -1 -1 -1 -1 -1 0.92 183.14 289.96 1.00
Car -1 -1 -10 653.94 178.31 705.36 216.69 -1 -1 -1 -1 -1 -1 -1 0.83 100.97 208.67 1.00
Car -1 -1 -10 389.35 180.79 459.35 204.21 -1 -1 -1 -1 -1 -1 -1 0.79 55.24 461.83 1.00
Car -1 -1 -10 675.29 177.07 753.01 237.93 -1 -1 -1 -1 -1 -1 -1 0.79 566.41 836.60 1.00
Car -1 -1 -10 511.08 182.06 558.42 222.94 -1 -1 -1 -1 -1 -1 -1 0.79 297.32 339.79 1.00
Car -1 -1 -10 302.19 179.78 380.91 205.22 -1 -1 -1 -1 -1 -1 -1 0.78 61.03 411.55 1.00
Car -1 -1 -10 598.81 177.41 622.49 197.59 -1 -1 -1 -1 -1 -1 -1 0.73 125.92 199.73 1.00
Car -1 -1 -10 641.68 178.33 676.22 206.67 -1 -1 -1 -1 -1 -1 -1 0.71 287.71 372.48 1.00
Car -1 -1 -10 592.06 181.79 615.44 203.21 -1 -1 -1 -1 -1 -1 -1 0.59 156.70 213.38 1.00
