# Supplementary material for: Introspective False Negative Prediction for Black-Box Object Detectors in Autonomous Driving
Source: Sensors (Basel). 2021 Apr 16;21(8):2819. doi: 10.3390/s21082819 (PMC8073889; doi:10.3390/s21082819)
Supplement: Supplementary file 1 [file sensors-21-02819-s001.zip › Experiment_data/Experiment_data_on_KITTI2d-FN/FN_preds/000155.txt]

Car -1 -1 -10 706.89 183.13 762.81 211.87 -1 -1 -1 -1 -1 -1 -1 0.82 77.21 342.65 1.00
Car -1 -1 -10 207.90 196.26 282.00 238.74 -1 -1 -1 -1 -1 -1 -1 0.80 214.77 768.99 1.00
