# Supplementary material for: Introspective False Negative Prediction for Black-Box Object Detectors in Autonomous Driving
Source: Sensors (Basel). 2021 Apr 16;21(8):2819. doi: 10.3390/s21082819 (PMC8073889; doi:10.3390/s21082819)
Supplement: Supplementary file 1 [file sensors-21-02819-s001.zip › Experiment_data/Experiment_data_on_KITTI2d-FN/FN_preds/000165.txt]

Car -1 -1 -10 361.82 167.31 473.08 237.69 -1 -1 -1 -1 -1 -1 -1 0.84 114.91 351.22 1.00
Car -1 -1 -10 587.44 172.96 620.06 202.04 -1 -1 -1 -1 -1 -1 -1 0.72 333.83 521.24 1.00
Car -1 -1 -10 428.30 166.69 517.00 218.31 -1 -1 -1 -1 -1 -1 -1 0.69 181.63 503.15 1.00
Car -1 -1 -10 592.90 182.11 628.40 212.89 -1 -1 -1 -1 -1 -1 -1 0.66 118.46 170.49 1.00
