# Supplementary material for: Introspective False Negative Prediction for Black-Box Object Detectors in Autonomous Driving
Source: Sensors (Basel). 2021 Apr 16;21(8):2819. doi: 10.3390/s21082819 (PMC8073889; doi:10.3390/s21082819)
Supplement: Supplementary file 1 [file sensors-21-02819-s001.zip › Experiment_data/Experiment_data_on_KITTI2d-FN/FN_preds/000184.txt]

Car -1 -1 -10 609.87 181.73 639.03 203.27 -1 -1 -1 -1 -1 -1 -1 0.79 143.52 295.44 1.00
Car -1 -1 -10 657.14 172.15 688.36 202.85 -1 -1 -1 -1 -1 -1 -1 0.75 205.59 283.58 1.00
Car -1 -1 -10 478.08 181.87 522.42 213.13 -1 -1 -1 -1 -1 -1 -1 0.75 181.69 359.78 1.00
Car -1 -1 -10 445.88 185.98 499.42 219.02 -1 -1 -1 -1 -1 -1 -1 0.75 194.88 474.12 1.00
Car -1 -1 -10 968.69 160.49 1080.61 194.51 -1 -1 -1 -1 -1 -1 -1 0.71 99.10 1368.64 1.00
