# Supplementary material for: Introspective False Negative Prediction for Black-Box Object Detectors in Autonomous Driving
Source: Sensors (Basel). 2021 Apr 16;21(8):2819. doi: 10.3390/s21082819 (PMC8073889; doi:10.3390/s21082819)
Supplement: Supplementary file 1 [file sensors-21-02819-s001.zip › Experiment_data/Experiment_data_on_KITTI2d-FN/FN_preds/000191.txt]

Car -1 -1 -10 576.72 180.49 616.02 215.56 -1 -1 -1 -1 -1 -1 -1 0.85 125.68 169.60 1.00
Car -1 -1 -10 207.46 186.52 309.62 229.59 -1 -1 -1 -1 -1 -1 -1 0.82 72.61 442.06 1.00
Car -1 -1 -10 460.50 186.29 511.62 219.79 -1 -1 -1 -1 -1 -1 -1 0.82 229.76 750.27 1.00
Car -1 -1 -10 356.47 180.83 436.39 225.25 -1 -1 -1 -1 -1 -1 -1 0.75 232.54 776.34 1.00
Car -1 -1 -10 288.52 177.80 366.45 218.25 -1 -1 -1 -1 -1 -1 -1 0.70 344.54 1672.06 1.00
