# Supplementary material for: Introspective False Negative Prediction for Black-Box Object Detectors in Autonomous Driving
Source: Sensors (Basel). 2021 Apr 16;21(8):2819. doi: 10.3390/s21082819 (PMC8073889; doi:10.3390/s21082819)
Supplement: Supplementary file 1 [file sensors-21-02819-s001.zip › Experiment_data/Experiment_data_on_KITTI2d-FN/FN_preds/000211.txt]

Car -1 -1 -10 637.63 174.69 666.47 200.31 -1 -1 -1 -1 -1 -1 -1 0.81 94.37 167.38 1.00
Car -1 -1 -10 502.54 181.35 539.36 203.65 -1 -1 -1 -1 -1 -1 -1 0.75 174.92 473.81 1.00
Car -1 -1 -10 399.42 182.82 476.88 232.18 -1 -1 -1 -1 -1 -1 -1 0.70 272.43 643.08 1.00
Car -1 -1 -10 643.39 179.95 674.51 205.05 -1 -1 -1 -1 -1 -1 -1 0.68 201.29 302.38 1.00
