# Supplementary material for: Introspective False Negative Prediction for Black-Box Object Detectors in Autonomous Driving
Source: Sensors (Basel). 2021 Apr 16;21(8):2819. doi: 10.3390/s21082819 (PMC8073889; doi:10.3390/s21082819)
Supplement: Supplementary file 1 [file sensors-21-02819-s001.zip › Experiment_data/Experiment_data_on_KITTI2d-FN/FN_preds/000217.txt]

Car -1 -1 -10 566.75 177.80 599.35 207.20 -1 -1 -1 -1 -1 -1 -1 0.82 189.88 263.89 1.00
Car -1 -1 -10 473.84 187.64 526.66 227.36 -1 -1 -1 -1 -1 -1 -1 0.81 160.36 294.81 1.00
Car -1 -1 -10 536.16 181.38 560.94 203.62 -1 -1 -1 -1 -1 -1 -1 0.56 211.70 303.07 1.00
