# Supplementary material for: Introspective False Negative Prediction for Black-Box Object Detectors in Autonomous Driving
Source: Sensors (Basel). 2021 Apr 16;21(8):2819. doi: 10.3390/s21082819 (PMC8073889; doi:10.3390/s21082819)
Supplement: Supplementary file 1 [file sensors-21-02819-s001.zip › Experiment_data/Experiment_data_on_KITTI2d-FN/FN_preds/000222.txt]

Car -1 -1 -10 332.70 186.51 378.00 208.49 -1 -1 -1 -1 -1 -1 -1 0.79 96.02 426.10 1.00
Car -1 -1 -10 440.14 179.60 491.36 205.40 -1 -1 -1 -1 -1 -1 -1 0.79 125.19 567.92 1.00
Car -1 -1 -10 179.03 196.40 255.67 228.60 -1 -1 -1 -1 -1 -1 -1 0.69 223.69 1394.75 1.00
