# Supplementary material for: Introspective False Negative Prediction for Black-Box Object Detectors in Autonomous Driving
Source: Sensors (Basel). 2021 Apr 16;21(8):2819. doi: 10.3390/s21082819 (PMC8073889; doi:10.3390/s21082819)
Supplement: Supplementary file 1 [file sensors-21-02819-s001.zip › Experiment_data/Experiment_data_on_KITTI2d-FN/FN_preds/000261.txt]

Car -1 -1 -10 316.05 181.78 367.05 203.22 -1 -1 -1 -1 -1 -1 -1 0.82 213.67 1383.36 1.00
Car -1 -1 -10 278.02 179.04 336.08 205.96 -1 -1 -1 -1 -1 -1 -1 0.80 167.75 842.31 1.00
Car -1 -1 -10 361.98 177.26 403.92 197.74 -1 -1 -1 -1 -1 -1 -1 0.63 288.19 1170.86 1.00
