# Supplementary material for: Introspective False Negative Prediction for Black-Box Object Detectors in Autonomous Driving
Source: Sensors (Basel). 2021 Apr 16;21(8):2819. doi: 10.3390/s21082819 (PMC8073889; doi:10.3390/s21082819)
Supplement: Supplementary file 1 [file sensors-21-02819-s001.zip › Experiment_data/Experiment_data_on_KITTI2d-FN/FN_preds/000266.txt]

Car -1 -1 -10 650.38 172.33 777.92 262.67 -1 -1 -1 -1 -1 -1 -1 0.90 157.03 418.33 1.00
Car -1 -1 -10 264.21 187.77 391.29 267.23 -1 -1 -1 -1 -1 -1 -1 0.89 56.87 183.94 1.00
Car -1 -1 -10 407.47 179.02 455.03 215.98 -1 -1 -1 -1 -1 -1 -1 0.84 110.18 212.86 1.00
Car -1 -1 -10 562.26 177.24 603.84 207.76 -1 -1 -1 -1 -1 -1 -1 0.70 285.31 550.50 1.00
Car -1 -1 -10 578.40 174.72 642.90 220.28 -1 -1 -1 -1 -1 -1 -1 0.60 374.82 796.97 1.00
