# Supplementary material for: Introspective False Negative Prediction for Black-Box Object Detectors in Autonomous Driving
Source: Sensors (Basel). 2021 Apr 16;21(8):2819. doi: 10.3390/s21082819 (PMC8073889; doi:10.3390/s21082819)
Supplement: Supplementary file 1 [file sensors-21-02819-s001.zip › Experiment_data/Experiment_data_on_KITTI2d-FN/FN_preds/000269.txt]

Car -1 -1 -10 249.21 191.53 309.69 233.47 -1 -1 -1 -1 -1 -1 -1 0.84 201.93 426.11 1.00
Car -1 -1 -10 281.42 188.33 346.48 236.67 -1 -1 -1 -1 -1 -1 -1 0.80 218.28 448.10 1.00
Car -1 -1 -10 225.31 189.18 264.59 215.82 -1 -1 -1 -1 -1 -1 -1 0.78 192.34 439.49 1.00
Car -1 -1 -10 33.96 175.61 124.74 249.39 -1 -1 -1 -1 -1 -1 -1 0.54 344.45 703.19 1.00
