# Supplementary material for: Introspective False Negative Prediction for Black-Box Object Detectors in Autonomous Driving
Source: Sensors (Basel). 2021 Apr 16;21(8):2819. doi: 10.3390/s21082819 (PMC8073889; doi:10.3390/s21082819)
Supplement: Supplementary file 1 [file sensors-21-02819-s001.zip › Experiment_data/Experiment_data_on_KITTI2d-FN/FN_preds/000271.txt]

Car -1 -1 -10 554.03 179.24 612.07 235.76 -1 -1 -1 -1 -1 -1 -1 0.85 139.46 164.43 1.00
Car -1 -1 -10 240.45 180.18 290.85 204.82 -1 -1 -1 -1 -1 -1 -1 0.83 107.84 579.07 1.00
Car -1 -1 -10 913.65 190.32 983.85 214.68 -1 -1 -1 -1 -1 -1 -1 0.74 100.90 682.69 1.00
