# Supplementary material for: Introspective False Negative Prediction for Black-Box Object Detectors in Autonomous Driving
Source: Sensors (Basel). 2021 Apr 16;21(8):2819. doi: 10.3390/s21082819 (PMC8073889; doi:10.3390/s21082819)
Supplement: Supplementary file 1 [file sensors-21-02819-s001.zip › Experiment_data/Experiment_data_on_KITTI2d-FN/FN_preds/000291.txt]

Car -1 -1 -10 616.17 177.97 660.33 217.03 -1 -1 -1 -1 -1 -1 -1 0.79 97.07 124.46 1.00
Car -1 -1 -10 518.61 180.69 564.69 214.31 -1 -1 -1 -1 -1 -1 -1 0.76 226.34 579.28 1.00
Car -1 -1 -10 545.68 175.57 579.02 199.43 -1 -1 -1 -1 -1 -1 -1 0.69 170.20 385.04 1.00
Car -1 -1 -10 479.33 180.49 548.77 224.51 -1 -1 -1 -1 -1 -1 -1 0.63 340.71 1050.68 1.00
