# Supplementary material for: Introspective False Negative Prediction for Black-Box Object Detectors in Autonomous Driving
Source: Sensors (Basel). 2021 Apr 16;21(8):2819. doi: 10.3390/s21082819 (PMC8073889; doi:10.3390/s21082819)
Supplement: Supplementary file 1 [file sensors-21-02819-s001.zip › Experiment_data/Experiment_data_on_KITTI2d-FN/FN_preds/000301.txt]

Car -1 -1 -10 444.89 181.04 527.23 235.07 -1 -1 -1 -1 -1 -1 -1 0.85 159.29 376.64 1.00
Car -1 -1 -10 484.29 182.08 542.99 224.00 -1 -1 -1 -1 -1 -1 -1 0.70 230.18 445.90 1.00
Car -1 -1 -10 405.65 173.52 469.94 212.50 -1 -1 -1 -1 -1 -1 -1 0.56 384.20 1317.52 1.00
Car -1 -1 -10 517.70 175.02 564.73 211.00 -1 -1 -1 -1 -1 -1 -1 0.53 534.66 811.13 1.00
