# Supplementary material for: Introspective False Negative Prediction for Black-Box Object Detectors in Autonomous Driving
Source: Sensors (Basel). 2021 Apr 16;21(8):2819. doi: 10.3390/s21082819 (PMC8073889; doi:10.3390/s21082819)
Supplement: Supplementary file 1 [file sensors-21-02819-s001.zip › Experiment_data/Experiment_data_on_KITTI2d-FN/FN_preds/000335.txt]

Car -1 -1 -10 709.67 192.97 842.83 282.03 -1 -1 -1 -1 -1 -1 -1 0.90 85.54 171.84 1.00
Car -1 -1 -10 644.09 180.17 673.81 204.83 -1 -1 -1 -1 -1 -1 -1 0.73 187.28 235.31 1.00
Car -1 -1 -10 514.17 183.34 569.13 221.66 -1 -1 -1 -1 -1 -1 -1 0.72 304.53 712.69 1.00
