# Supplementary material for: Introspective False Negative Prediction for Black-Box Object Detectors in Autonomous Driving
Source: Sensors (Basel). 2021 Apr 16;21(8):2819. doi: 10.3390/s21082819 (PMC8073889; doi:10.3390/s21082819)
Supplement: Supplementary file 1 [file sensors-21-02819-s001.zip › Experiment_data/Experiment_data_on_KITTI2d-FN/FN_preds/000345.txt]

Car -1 -1 -10 230.00 186.93 452.55 309.39 -1 -1 -1 -1 -1 -1 -1 0.90 84.44 336.54 1.00
Car -1 -1 -10 567.97 177.64 624.77 228.44 -1 -1 -1 -1 -1 -1 -1 0.73 494.49 658.77 1.00
Car -1 -1 -10 359.84 182.30 419.24 213.76 -1 -1 -1 -1 -1 -1 -1 0.62 161.14 743.85 1.00
