# Supplementary material for: Introspective False Negative Prediction for Black-Box Object Detectors in Autonomous Driving
Source: Sensors (Basel). 2021 Apr 16;21(8):2819. doi: 10.3390/s21082819 (PMC8073889; doi:10.3390/s21082819)
Supplement: Supplementary file 1 [file sensors-21-02819-s001.zip › Experiment_data/Experiment_data_on_KITTI2d-FN/FN_preds/000357.txt]

Car -1 -1 -10 575.86 175.41 616.88 210.62 -1 -1 -1 -1 -1 -1 -1 0.80 228.37 354.28 1.00
Car -1 -1 -10 332.54 182.59 405.16 223.49 -1 -1 -1 -1 -1 -1 -1 0.79 361.08 1176.53 1.00
Car -1 -1 -10 439.20 181.17 505.34 224.91 -1 -1 -1 -1 -1 -1 -1 0.79 301.65 745.52 1.00
Car -1 -1 -10 197.85 187.50 346.81 248.66 -1 -1 -1 -1 -1 -1 -1 0.57 191.56 1205.70 1.00
