# Supplementary material for: Introspective False Negative Prediction for Black-Box Object Detectors in Autonomous Driving
Source: Sensors (Basel). 2021 Apr 16;21(8):2819. doi: 10.3390/s21082819 (PMC8073889; doi:10.3390/s21082819)
Supplement: Supplementary file 1 [file sensors-21-02819-s001.zip › Experiment_data/Experiment_data_on_KITTI2d-FN/FN_preds/000386.txt]

Car -1 -1 -10 298.16 182.58 398.18 233.53 -1 -1 -1 -1 -1 -1 -1 0.86 96.14 366.31 1.00
Car -1 -1 -10 386.28 181.69 447.95 214.37 -1 -1 -1 -1 -1 -1 -1 0.82 123.79 540.92 1.00
Car -1 -1 -10 497.54 182.21 543.52 213.85 -1 -1 -1 -1 -1 -1 -1 0.82 192.65 399.68 1.00
Car -1 -1 -10 71.73 183.97 197.15 232.14 -1 -1 -1 -1 -1 -1 -1 0.62 70.06 429.31 1.00
