# Supplementary material for: Introspective False Negative Prediction for Black-Box Object Detectors in Autonomous Driving
Source: Sensors (Basel). 2021 Apr 16;21(8):2819. doi: 10.3390/s21082819 (PMC8073889; doi:10.3390/s21082819)
Supplement: Supplementary file 1 [file sensors-21-02819-s001.zip › Experiment_data/Experiment_data_on_KITTI2d-FN/FN_preds/000392.txt]

Car -1 -1 -10 741.91 176.20 893.39 288.80 -1 -1 -1 -1 -1 -1 -1 0.90 131.39 256.99 1.00
Car -1 -1 -10 266.93 186.82 429.97 248.18 -1 -1 -1 -1 -1 -1 -1 0.86 79.71 742.52 1.00
Car -1 -1 -10 501.52 174.72 567.98 200.28 -1 -1 -1 -1 -1 -1 -1 0.74 83.74 506.94 1.00
Car -1 -1 -10 676.15 180.52 738.35 224.48 -1 -1 -1 -1 -1 -1 -1 0.71 368.42 736.26 1.00
Car -1 -1 -10 335.11 181.68 472.19 233.32 -1 -1 -1 -1 -1 -1 -1 0.71 181.03 1078.41 1.00
