# Supplementary material for: Introspective False Negative Prediction for Black-Box Object Detectors in Autonomous Driving
Source: Sensors (Basel). 2021 Apr 16;21(8):2819. doi: 10.3390/s21082819 (PMC8073889; doi:10.3390/s21082819)
Supplement: Supplementary file 1 [file sensors-21-02819-s001.zip › Experiment_data/Experiment_data_on_KITTI2d-FN/FN_preds/000419.txt]

Car -1 -1 -10 672.43 175.56 713.35 210.47 -1 -1 -1 -1 -1 -1 -1 0.83 299.86 500.23 1.00
Car -1 -1 -10 636.82 182.87 666.23 203.16 -1 -1 -1 -1 -1 -1 -1 0.76 123.56 243.30 1.00
Car -1 -1 -10 603.76 179.73 630.34 196.27 -1 -1 -1 -1 -1 -1 -1 0.63 168.99 475.89 1.00
