# Supplementary material for: Introspective False Negative Prediction for Black-Box Object Detectors in Autonomous Driving
Source: Sensors (Basel). 2021 Apr 16;21(8):2819. doi: 10.3390/s21082819 (PMC8073889; doi:10.3390/s21082819)
Supplement: Supplementary file 1 [file sensors-21-02819-s001.zip › Experiment_data/Experiment_data_on_KITTI2d-FN/FN_preds/000426.txt]

Car -1 -1 -10 564.19 172.40 601.91 202.60 -1 -1 -1 -1 -1 -1 -1 0.91 166.86 234.82 1.00
Car -1 -1 -10 490.02 167.49 510.48 187.51 -1 -1 -1 -1 -1 -1 -1 0.78 93.86 104.11 1.00
