# Supplementary material for: Introspective False Negative Prediction for Black-Box Object Detectors in Autonomous Driving
Source: Sensors (Basel). 2021 Apr 16;21(8):2819. doi: 10.3390/s21082819 (PMC8073889; doi:10.3390/s21082819)
Supplement: Supplementary file 1 [file sensors-21-02819-s001.zip › Experiment_data/Experiment_data_on_KITTI2d-FN/FN_preds/000432.txt]

Car -1 -1 -10 586.58 172.57 662.32 242.43 -1 -1 -1 -1 -1 -1 -1 0.89 158.71 239.25 1.00
Car -1 -1 -10 664.21 170.03 722.69 194.97 -1 -1 -1 -1 -1 -1 -1 0.80 87.66 506.06 1.00
Car -1 -1 -10 647.81 171.13 697.69 193.87 -1 -1 -1 -1 -1 -1 -1 0.76 121.70 581.35 1.00
Car -1 -1 -10 437.46 175.57 480.24 199.43 -1 -1 -1 -1 -1 -1 -1 0.76 68.81 269.01 1.00
Car -1 -1 -10 275.70 182.53 366.00 232.47 -1 -1 -1 -1 -1 -1 -1 0.75 63.11 235.93 1.00
Car -1 -1 -10 491.86 174.17 522.44 190.83 -1 -1 -1 -1 -1 -1 -1 0.74 111.44 365.74 1.00
Car -1 -1 -10 700.00 173.24 838.70 231.76 -1 -1 -1 -1 -1 -1 -1 0.73 281.90 1297.88 1.00
Car -1 -1 -10 677.51 171.56 750.79 203.44 -1 -1 -1 -1 -1 -1 -1 0.69 154.21 813.17 1.00
Car -1 -1 -10 452.43 169.82 492.87 195.18 -1 -1 -1 -1 -1 -1 -1 0.69 140.74 375.43 1.00
Car -1 -1 -10 143.78 181.00 263.32 234.00 -1 -1 -1 -1 -1 -1 -1 0.64 169.27 735.54 1.00
Car -1 -1 -10 317.53 183.37 379.37 221.63 -1 -1 -1 -1 -1 -1 -1 0.58 147.54 513.10 1.00
