# Supplementary material for: Introspective False Negative Prediction for Black-Box Object Detectors in Autonomous Driving
Source: Sensors (Basel). 2021 Apr 16;21(8):2819. doi: 10.3390/s21082819 (PMC8073889; doi:10.3390/s21082819)
Supplement: Supplementary file 1 [file sensors-21-02819-s001.zip › Experiment_data/Experiment_data_on_KITTI2d-FN/FN_preds/000435.txt]

Car -1 -1 -10 326.48 190.01 453.22 274.99 -1 -1 -1 -1 -1 -1 -1 0.89 91.93 316.95 1.00
Car -1 -1 -10 507.49 181.97 548.21 213.03 -1 -1 -1 -1 -1 -1 -1 0.74 108.52 279.95 1.00
Car -1 -1 -10 525.01 180.06 558.29 204.94 -1 -1 -1 -1 -1 -1 -1 0.56 158.27 390.55 1.00
