# Supplementary material for: Introspective False Negative Prediction for Black-Box Object Detectors in Autonomous Driving
Source: Sensors (Basel). 2021 Apr 16;21(8):2819. doi: 10.3390/s21082819 (PMC8073889; doi:10.3390/s21082819)
Supplement: Supplementary file 1 [file sensors-21-02819-s001.zip › Experiment_data/Experiment_data_on_KITTI2d-FN/FN_preds/000439.txt]

Car -1 -1 -10 720.85 173.69 822.75 255.51 -1 -1 -1 -1 -1 -1 -1 0.89 187.08 350.71 1.00
Car -1 -1 -10 410.71 180.59 466.49 209.14 -1 -1 -1 -1 -1 -1 -1 0.85 106.03 424.76 1.00
Car -1 -1 -10 697.24 178.85 764.76 230.61 -1 -1 -1 -1 -1 -1 -1 0.85 276.89 373.75 1.00
Car -1 -1 -10 679.30 180.74 728.30 218.86 -1 -1 -1 -1 -1 -1 -1 0.77 272.15 372.29 1.00
Car -1 -1 -10 654.10 177.32 685.50 202.54 -1 -1 -1 -1 -1 -1 -1 0.73 209.27 400.95 1.00
Car -1 -1 -10 667.79 178.13 712.61 211.60 -1 -1 -1 -1 -1 -1 -1 0.69 186.12 310.34 1.00
