# Supplementary material for: Introspective False Negative Prediction for Black-Box Object Detectors in Autonomous Driving
Source: Sensors (Basel). 2021 Apr 16;21(8):2819. doi: 10.3390/s21082819 (PMC8073889; doi:10.3390/s21082819)
Supplement: Supplementary file 1 [file sensors-21-02819-s001.zip › Experiment_data/Experiment_data_on_KITTI2d-FN/FN_preds/000483.txt]

Car -1 -1 -10 616.86 181.01 687.24 243.99 -1 -1 -1 -1 -1 -1 -1 0.84 274.89 381.15 1.00
Car -1 -1 -10 516.18 177.02 567.12 207.98 -1 -1 -1 -1 -1 -1 -1 0.77 145.03 507.49 1.00
Car -1 -1 -10 671.29 169.81 715.61 195.19 -1 -1 -1 -1 -1 -1 -1 0.74 152.14 593.74 1.00
Car -1 -1 -10 692.34 171.73 735.96 193.27 -1 -1 -1 -1 -1 -1 -1 0.65 100.96 324.62 1.00
Car -1 -1 -10 410.15 178.83 493.75 216.17 -1 -1 -1 -1 -1 -1 -1 0.52 364.20 2083.92 1.00
