# Supplementary material for: Introspective False Negative Prediction for Black-Box Object Detectors in Autonomous Driving
Source: Sensors (Basel). 2021 Apr 16;21(8):2819. doi: 10.3390/s21082819 (PMC8073889; doi:10.3390/s21082819)
Supplement: Supplementary file 1 [file sensors-21-02819-s001.zip › Experiment_data/Experiment_data_on_KITTI2d-FN/FN_preds/000484.txt]

Car -1 -1 -10 598.76 181.21 622.54 203.79 -1 -1 -1 -1 -1 -1 -1 0.88 113.45 181.07 1.00
Car -1 -1 -10 671.00 183.14 729.70 231.86 -1 -1 -1 -1 -1 -1 -1 0.80 366.40 514.45 1.00
Car -1 -1 -10 655.29 178.15 704.01 216.85 -1 -1 -1 -1 -1 -1 -1 0.62 254.13 396.68 1.00
