# Supplementary material for: Introspective False Negative Prediction for Black-Box Object Detectors in Autonomous Driving
Source: Sensors (Basel). 2021 Apr 16;21(8):2819. doi: 10.3390/s21082819 (PMC8073889; doi:10.3390/s21082819)
Supplement: Supplementary file 1 [file sensors-21-02819-s001.zip › Experiment_data/Experiment_data_on_KITTI2d-FN/FN_preds/000491.txt]

Car -1 -1 -10 506.49 175.68 549.21 209.32 -1 -1 -1 -1 -1 -1 -1 0.84 210.67 365.99 1.00
Car -1 -1 -10 605.00 172.87 643.90 212.13 -1 -1 -1 -1 -1 -1 -1 0.76 195.78 240.24 1.00
Car -1 -1 -10 540.95 170.90 569.95 194.10 -1 -1 -1 -1 -1 -1 -1 0.69 193.94 321.73 1.00
Car -1 -1 -10 450.01 182.70 522.89 232.30 -1 -1 -1 -1 -1 -1 -1 0.63 401.49 1000.04 1.00
