# Supplementary material for: Introspective False Negative Prediction for Black-Box Object Detectors in Autonomous Driving
Source: Sensors (Basel). 2021 Apr 16;21(8):2819. doi: 10.3390/s21082819 (PMC8073889; doi:10.3390/s21082819)
Supplement: Supplementary file 1 [file sensors-21-02819-s001.zip › Experiment_data/Experiment_data_on_KITTI2d-FN/FN_preds/000492.txt]

Car -1 -1 -10 356.26 181.07 422.82 214.98 -1 -1 -1 -1 -1 -1 -1 0.84 123.01 549.91 1.00
Car -1 -1 -10 507.04 183.99 547.81 212.07 -1 -1 -1 -1 -1 -1 -1 0.74 119.53 270.63 1.00
Car -1 -1 -10 524.74 181.50 557.69 204.52 -1 -1 -1 -1 -1 -1 -1 0.73 233.22 393.69 1.00
Car -1 -1 -10 384.09 180.87 450.14 215.18 -1 -1 -1 -1 -1 -1 -1 0.73 109.75 402.38 1.00
