# Supplementary material for: Introspective False Negative Prediction for Black-Box Object Detectors in Autonomous Driving
Source: Sensors (Basel). 2021 Apr 16;21(8):2819. doi: 10.3390/s21082819 (PMC8073889; doi:10.3390/s21082819)
Supplement: Supplementary file 1 [file sensors-21-02819-s001.zip › Experiment_data/Experiment_data_on_KITTI2d-FN/FN_preds/000510.txt]

Car -1 -1 -10 865.25 170.91 963.25 234.09 -1 -1 -1 -1 -1 -1 -1 0.87 112.96 413.31 1.00
Car -1 -1 -10 711.50 178.79 758.20 216.21 -1 -1 -1 -1 -1 -1 -1 0.82 137.52 353.89 1.00
Car -1 -1 -10 839.57 171.64 892.33 213.36 -1 -1 -1 -1 -1 -1 -1 0.71 588.20 880.92 1.00
Car -1 -1 -10 1130.21 201.74 1242.00 375.00 -1 -1 -1 -1 -1 -1 -1 0.60 2095.05 1035.14 1.00
