# Supplementary material for: Introspective False Negative Prediction for Black-Box Object Detectors in Autonomous Driving
Source: Sensors (Basel). 2021 Apr 16;21(8):2819. doi: 10.3390/s21082819 (PMC8073889; doi:10.3390/s21082819)
Supplement: Supplementary file 1 [file sensors-21-02819-s001.zip › Experiment_data/Experiment_data_on_KITTI2d-FN/FN_preds/000513.txt]

Car -1 -1 -10 584.23 174.32 609.47 190.68 -1 -1 -1 -1 -1 -1 -1 0.85 102.59 272.36 1.00
Car -1 -1 -10 1167.43 167.70 1240.67 375.00 -1 -1 -1 -1 -1 -1 -1 0.85 2736.87 188.93 1.00
Car -1 -1 -10 352.91 185.63 426.79 219.37 -1 -1 -1 -1 -1 -1 -1 0.81 178.74 955.76 1.00
Car -1 -1 -10 455.73 175.45 503.37 199.55 -1 -1 -1 -1 -1 -1 -1 0.79 140.40 524.48 1.00
Car -1 -1 -10 406.41 176.39 456.09 208.61 -1 -1 -1 -1 -1 -1 -1 0.79 235.22 614.36 1.00
Car -1 -1 -10 724.21 171.56 842.09 223.44 -1 -1 -1 -1 -1 -1 -1 0.77 115.28 475.64 1.00
Car -1 -1 -10 223.29 178.91 308.01 206.09 -1 -1 -1 -1 -1 -1 -1 0.76 92.00 855.76 1.00
Car -1 -1 -10 509.81 180.36 545.89 204.64 -1 -1 -1 -1 -1 -1 -1 0.73 146.94 409.58 1.00
Car -1 -1 -10 688.88 178.40 753.22 206.60 -1 -1 -1 -1 -1 -1 -1 0.73 179.14 829.98 1.00
Car -1 -1 -10 665.61 173.99 735.09 201.01 -1 -1 -1 -1 -1 -1 -1 0.53 171.32 1166.55 1.00
Car -1 -1 -10 514.46 172.24 555.04 192.76 -1 -1 -1 -1 -1 -1 -1 0.51 122.55 463.41 1.00
