# Supplementary material for: Introspective False Negative Prediction for Black-Box Object Detectors in Autonomous Driving
Source: Sensors (Basel). 2021 Apr 16;21(8):2819. doi: 10.3390/s21082819 (PMC8073889; doi:10.3390/s21082819)
Supplement: Supplementary file 1 [file sensors-21-02819-s001.zip › Experiment_data/Experiment_data_on_KITTI2d-FN/FN_preds/000515.txt]

Car -1 -1 -10 311.52 187.73 412.39 238.40 -1 -1 -1 -1 -1 -1 -1 0.85 120.88 486.20 1.00
Car -1 -1 -10 446.81 184.00 497.73 212.05 -1 -1 -1 -1 -1 -1 -1 0.84 211.04 735.99 1.00
Car -1 -1 -10 581.54 178.98 624.99 217.08 -1 -1 -1 -1 -1 -1 -1 0.81 300.52 423.88 1.00
Car -1 -1 -10 0.00 200.45 133.73 295.87 -1 -1 -1 -1 -1 -1 -1 0.58 344.05 913.04 1.00
Car -1 -1 -10 487.76 181.14 539.51 214.92 -1 -1 -1 -1 -1 -1 -1 0.50 254.99 743.50 1.00
