# Supplementary material for: Introspective False Negative Prediction for Black-Box Object Detectors in Autonomous Driving
Source: Sensors (Basel). 2021 Apr 16;21(8):2819. doi: 10.3390/s21082819 (PMC8073889; doi:10.3390/s21082819)
Supplement: Supplementary file 1 [file sensors-21-02819-s001.zip › Experiment_data/Experiment_data_on_KITTI2d-FN/FN_preds/000522.txt]

Car -1 -1 -10 0.00 196.75 89.98 228.25 -1 -1 -1 -1 -1 -1 -1 0.76 96.51 583.34 1.00
Car -1 -1 -10 562.68 181.22 672.42 273.78 -1 -1 -1 -1 -1 -1 -1 0.71 316.24 537.86 1.00
