# Supplementary material for: Introspective False Negative Prediction for Black-Box Object Detectors in Autonomous Driving
Source: Sensors (Basel). 2021 Apr 16;21(8):2819. doi: 10.3390/s21082819 (PMC8073889; doi:10.3390/s21082819)
Supplement: Supplementary file 1 [file sensors-21-02819-s001.zip › Experiment_data/Experiment_data_on_KITTI2d-FN/FN_preds/000535.txt]

Car -1 -1 -10 960.56 183.44 1072.64 235.89 -1 -1 -1 -1 -1 -1 -1 0.87 72.18 341.45 1.00
Car -1 -1 -10 1100.83 184.28 1224.00 235.05 -1 -1 -1 -1 -1 -1 -1 0.84 93.32 734.04 1.00
Car -1 -1 -10 606.21 174.77 638.19 205.10 -1 -1 -1 -1 -1 -1 -1 0.72 222.06 293.77 1.00
