# Supplementary material for: Introspective False Negative Prediction for Black-Box Object Detectors in Autonomous Driving
Source: Sensors (Basel). 2021 Apr 16;21(8):2819. doi: 10.3390/s21082819 (PMC8073889; doi:10.3390/s21082819)
Supplement: Supplementary file 1 [file sensors-21-02819-s001.zip › Experiment_data/Experiment_data_on_KITTI2d-FN/FN_preds/000548.txt]

Car -1 -1 -10 630.83 176.52 659.47 198.48 -1 -1 -1 -1 -1 -1 -1 0.79 139.33 317.40 1.00
Car -1 -1 -10 465.53 184.76 521.17 220.24 -1 -1 -1 -1 -1 -1 -1 0.76 154.06 421.44 1.00
Car -1 -1 -10 687.64 177.23 823.46 277.77 -1 -1 -1 -1 -1 -1 -1 0.58 720.86 1433.53 1.00
