# Supplementary material for: Introspective False Negative Prediction for Black-Box Object Detectors in Autonomous Driving
Source: Sensors (Basel). 2021 Apr 16;21(8):2819. doi: 10.3390/s21082819 (PMC8073889; doi:10.3390/s21082819)
Supplement: Supplementary file 1 [file sensors-21-02819-s001.zip › Experiment_data/Experiment_data_on_KITTI2d-FN/FN_preds/000551.txt]

Car -1 -1 -10 717.20 183.22 778.89 232.89 -1 -1 -1 -1 -1 -1 -1 0.80 243.10 405.16 1.00
Car -1 -1 -10 279.53 189.25 320.29 216.83 -1 -1 -1 -1 -1 -1 -1 0.79 203.01 436.18 1.00
Car -1 -1 -10 247.29 197.47 297.37 228.67 -1 -1 -1 -1 -1 -1 -1 0.78 242.63 514.11 1.00
Car -1 -1 -10 792.59 183.35 827.60 202.67 -1 -1 -1 -1 -1 -1 -1 0.76 104.11 349.85 1.00
Car -1 -1 -10 853.12 179.33 891.17 196.67 -1 -1 -1 -1 -1 -1 -1 0.55 40.18 207.26 1.00
