# Supplementary material for: Introspective False Negative Prediction for Black-Box Object Detectors in Autonomous Driving
Source: Sensors (Basel). 2021 Apr 16;21(8):2819. doi: 10.3390/s21082819 (PMC8073889; doi:10.3390/s21082819)
Supplement: Supplementary file 1 [file sensors-21-02819-s001.zip › Experiment_data/Experiment_data_on_KITTI2d-FN/FN_preds/000567.txt]

Car -1 -1 -10 734.40 176.06 762.90 198.94 -1 -1 -1 -1 -1 -1 -1 0.84 101.06 154.83 1.00
Car -1 -1 -10 642.19 181.72 730.91 233.28 -1 -1 -1 -1 -1 -1 -1 0.83 330.59 802.47 1.00
Car -1 -1 -10 824.33 181.10 866.17 213.90 -1 -1 -1 -1 -1 -1 -1 0.74 200.97 342.39 1.00
Car -1 -1 -10 726.25 180.04 757.25 204.96 -1 -1 -1 -1 -1 -1 -1 0.59 213.46 379.55 1.00
