# Supplementary material for: Introspective False Negative Prediction for Black-Box Object Detectors in Autonomous Driving
Source: Sensors (Basel). 2021 Apr 16;21(8):2819. doi: 10.3390/s21082819 (PMC8073889; doi:10.3390/s21082819)
Supplement: Supplementary file 1 [file sensors-21-02819-s001.zip › Experiment_data/Experiment_data_on_KITTI2d-FN/FN_preds/000576.txt]

Car -1 -1 -10 745.81 179.32 792.89 205.68 -1 -1 -1 -1 -1 -1 -1 0.75 111.13 376.12 1.00
Car -1 -1 -10 275.33 199.45 338.77 235.55 -1 -1 -1 -1 -1 -1 -1 0.60 242.54 806.72 1.00
