# Supplementary material for: Introspective False Negative Prediction for Black-Box Object Detectors in Autonomous Driving
Source: Sensors (Basel). 2021 Apr 16;21(8):2819. doi: 10.3390/s21082819 (PMC8073889; doi:10.3390/s21082819)
Supplement: Supplementary file 1 [file sensors-21-02819-s001.zip › Experiment_data/Experiment_data_on_KITTI2d-FN/FN_preds/000639.txt]

Car -1 -1 -10 561.25 182.14 604.85 212.86 -1 -1 -1 -1 -1 -1 -1 0.86 153.63 308.14 1.00
Car -1 -1 -10 602.25 173.28 674.25 221.72 -1 -1 -1 -1 -1 -1 -1 0.76 129.98 324.60 1.00
Car -1 -1 -10 539.70 181.30 571.20 203.70 -1 -1 -1 -1 -1 -1 -1 0.61 250.19 600.34 1.00
