# Supplementary material for: Introspective False Negative Prediction for Black-Box Object Detectors in Autonomous Driving
Source: Sensors (Basel). 2021 Apr 16;21(8):2819. doi: 10.3390/s21082819 (PMC8073889; doi:10.3390/s21082819)
Supplement: Supplementary file 1 [file sensors-21-02819-s001.zip › Experiment_data/Experiment_data_on_KITTI2d-FN/FN_preds/000645.txt]

Car -1 -1 -10 556.65 168.79 591.94 195.23 -1 -1 -1 -1 -1 -1 -1 0.82 161.84 280.55 1.00
Car -1 -1 -10 327.77 170.89 408.15 203.11 -1 -1 -1 -1 -1 -1 -1 0.76 86.91 665.82 1.00
Car -1 -1 -10 588.35 173.10 615.26 190.93 -1 -1 -1 -1 -1 -1 -1 0.68 148.43 312.23 1.00
