# Supplementary material for: Introspective False Negative Prediction for Black-Box Object Detectors in Autonomous Driving
Source: Sensors (Basel). 2021 Apr 16;21(8):2819. doi: 10.3390/s21082819 (PMC8073889; doi:10.3390/s21082819)
Supplement: Supplementary file 1 [file sensors-21-02819-s001.zip › Experiment_data/Experiment_data_on_KITTI2d-FN/FN_preds/000651.txt]

Car -1 -1 -10 378.15 171.33 498.15 233.67 -1 -1 -1 -1 -1 -1 -1 0.86 90.92 537.01 1.00
Car -1 -1 -10 586.87 176.65 620.63 208.35 -1 -1 -1 -1 -1 -1 -1 0.76 275.95 290.69 1.00
Car -1 -1 -10 463.67 172.60 550.63 212.40 -1 -1 -1 -1 -1 -1 -1 0.73 127.51 675.26 1.00
Car -1 -1 -10 414.32 165.81 517.18 219.19 -1 -1 -1 -1 -1 -1 -1 0.70 110.97 399.41 1.00
Car -1 -1 -10 588.92 183.22 632.38 221.78 -1 -1 -1 -1 -1 -1 -1 0.66 328.73 354.65 1.00
