# Supplementary material for: Introspective False Negative Prediction for Black-Box Object Detectors in Autonomous Driving
Source: Sensors (Basel). 2021 Apr 16;21(8):2819. doi: 10.3390/s21082819 (PMC8073889; doi:10.3390/s21082819)
Supplement: Supplementary file 1 [file sensors-21-02819-s001.zip › Experiment_data/Experiment_data_on_KITTI2d-FN/FN_preds/000683.txt]

Car -1 -1 -10 596.47 179.35 624.83 205.65 -1 -1 -1 -1 -1 -1 -1 0.79 151.24 215.55 1.00
Car -1 -1 -10 395.97 189.40 438.93 215.60 -1 -1 -1 -1 -1 -1 -1 0.71 143.32 431.52 1.00
Car -1 -1 -10 455.10 185.93 490.20 209.07 -1 -1 -1 -1 -1 -1 -1 0.71 128.57 288.83 1.00
