# Supplementary material for: Introspective False Negative Prediction for Black-Box Object Detectors in Autonomous Driving
Source: Sensors (Basel). 2021 Apr 16;21(8):2819. doi: 10.3390/s21082819 (PMC8073889; doi:10.3390/s21082819)
Supplement: Supplementary file 1 [file sensors-21-02819-s001.zip › Experiment_data/Experiment_data_on_KITTI2d-FN/FN_preds/000697.txt]

Car -1 -1 -10 117.57 192.04 192.93 222.96 -1 -1 -1 -1 -1 -1 -1 0.84 195.63 1484.94 1.00
Car -1 -1 -10 16.97 192.14 114.13 232.86 -1 -1 -1 -1 -1 -1 -1 0.82 186.43 1126.51 1.00
Car -1 -1 -10 220.27 185.15 269.63 209.85 -1 -1 -1 -1 -1 -1 -1 0.80 153.07 539.48 1.00
Car -1 -1 -10 171.53 189.34 235.57 215.66 -1 -1 -1 -1 -1 -1 -1 0.78 155.53 922.11 1.00
Car -1 -1 -10 245.43 186.15 299.67 208.85 -1 -1 -1 -1 -1 -1 -1 0.55 133.67 750.28 1.00
Car -1 -1 -10 139.55 188.18 212.35 216.82 -1 -1 -1 -1 -1 -1 -1 0.53 178.28 1382.68 1.00
