# Supplementary material for: Introspective False Negative Prediction for Black-Box Object Detectors in Autonomous Driving
Source: Sensors (Basel). 2021 Apr 16;21(8):2819. doi: 10.3390/s21082819 (PMC8073889; doi:10.3390/s21082819)
Supplement: Supplementary file 1 [file sensors-21-02819-s001.zip › Experiment_data/Experiment_data_on_KITTI2d-FN/FN_preds/000741.txt]

Car -1 -1 -10 348.22 178.76 430.85 227.32 -1 -1 -1 -1 -1 -1 -1 0.77 266.58 957.54 1.00
Car -1 -1 -10 96.35 185.60 282.84 260.59 -1 -1 -1 -1 -1 -1 -1 0.73 185.46 984.76 1.00
Car -1 -1 -10 299.13 184.34 369.63 221.74 -1 -1 -1 -1 -1 -1 -1 0.70 141.45 663.22 1.00
Car -1 -1 -10 487.36 181.42 553.70 224.66 -1 -1 -1 -1 -1 -1 -1 0.69 550.97 1370.38 1.00
Car -1 -1 -10 528.66 179.59 567.56 206.43 -1 -1 -1 -1 -1 -1 -1 0.62 247.97 458.98 1.00
Car -1 -1 -10 279.96 192.69 361.22 233.44 -1 -1 -1 -1 -1 -1 -1 0.51 131.45 664.47 1.00
Car -1 -1 -10 370.07 186.26 491.73 269.96 -1 -1 -1 -1 -1 -1 -1 0.51 622.15 1378.44 1.00
