# Supplementary material for: Introspective False Negative Prediction for Black-Box Object Detectors in Autonomous Driving
Source: Sensors (Basel). 2021 Apr 16;21(8):2819. doi: 10.3390/s21082819 (PMC8073889; doi:10.3390/s21082819)
Supplement: Supplementary file 1 [file sensors-21-02819-s001.zip › Experiment_data/Experiment_data_on_KITTI2d-FN/FN_preds/000745.txt]

Car -1 -1 -10 571.29 175.03 621.45 221.02 -1 -1 -1 -1 -1 -1 -1 0.87 149.02 195.91 1.00
Car -1 -1 -10 379.27 181.24 441.17 214.81 -1 -1 -1 -1 -1 -1 -1 0.81 126.19 508.02 1.00
Car -1 -1 -10 475.24 183.16 524.45 212.89 -1 -1 -1 -1 -1 -1 -1 0.72 126.65 392.28 1.00
Car -1 -1 -10 312.31 184.73 370.24 221.35 -1 -1 -1 -1 -1 -1 -1 0.58 185.27 471.62 1.00
