# Supplementary material for: Introspective False Negative Prediction for Black-Box Object Detectors in Autonomous Driving
Source: Sensors (Basel). 2021 Apr 16;21(8):2819. doi: 10.3390/s21082819 (PMC8073889; doi:10.3390/s21082819)
Supplement: Supplementary file 1 [file sensors-21-02819-s001.zip › Experiment_data/Experiment_data_on_KITTI2d-FN/FN_preds/000760.txt]

Car -1 -1 -10 333.08 184.55 515.62 240.45 -1 -1 -1 -1 -1 -1 -1 0.82 72.17 869.66 1.00
Car -1 -1 -10 768.38 165.40 1060.12 259.60 -1 -1 -1 -1 -1 -1 -1 0.64 165.04 2208.54 1.00
