# Supplementary material for: Introspective False Negative Prediction for Black-Box Object Detectors in Autonomous Driving
Source: Sensors (Basel). 2021 Apr 16;21(8):2819. doi: 10.3390/s21082819 (PMC8073889; doi:10.3390/s21082819)
Supplement: Supplementary file 1 [file sensors-21-02819-s001.zip › Experiment_data/Experiment_data_on_KITTI2d-FN/FN_preds/000764.txt]

Car -1 -1 -10 963.45 180.10 1069.75 229.37 -1 -1 -1 -1 -1 -1 -1 0.87 70.01 330.13 1.00
Car -1 -1 -10 1101.73 184.46 1224.00 234.87 -1 -1 -1 -1 -1 -1 -1 0.84 94.28 711.57 1.00
