# Supplementary material for: Introspective False Negative Prediction for Black-Box Object Detectors in Autonomous Driving
Source: Sensors (Basel). 2021 Apr 16;21(8):2819. doi: 10.3390/s21082819 (PMC8073889; doi:10.3390/s21082819)
Supplement: Supplementary file 1 [file sensors-21-02819-s001.zip › Experiment_data/Experiment_data_on_KITTI2d-FN/FN_preds/000773.txt]

Car -1 -1 -10 582.66 174.23 611.04 200.77 -1 -1 -1 -1 -1 -1 -1 0.73 115.44 193.73 1.00
Car -1 -1 -10 589.97 169.57 617.53 195.43 -1 -1 -1 -1 -1 -1 -1 0.59 141.50 161.81 1.00
