# Supplementary material for: Introspective False Negative Prediction for Black-Box Object Detectors in Autonomous Driving
Source: Sensors (Basel). 2021 Apr 16;21(8):2819. doi: 10.3390/s21082819 (PMC8073889; doi:10.3390/s21082819)
Supplement: Supplementary file 1 [file sensors-21-02819-s001.zip › Experiment_data/Experiment_data_on_KITTI2d-FN/FN_preds/000787.txt]

Car -1 -1 -10 585.77 178.50 635.53 226.50 -1 -1 -1 -1 -1 -1 -1 0.90 175.39 203.44 1.00
Car -1 -1 -10 551.63 182.69 573.07 202.31 -1 -1 -1 -1 -1 -1 -1 0.84 202.22 319.72 1.00
Car -1 -1 -10 134.96 184.90 230.74 220.10 -1 -1 -1 -1 -1 -1 -1 0.69 291.92 2096.68 1.00
