# Supplementary material for: Introspective False Negative Prediction for Black-Box Object Detectors in Autonomous Driving
Source: Sensors (Basel). 2021 Apr 16;21(8):2819. doi: 10.3390/s21082819 (PMC8073889; doi:10.3390/s21082819)
Supplement: Supplementary file 1 [file sensors-21-02819-s001.zip › Experiment_data/Experiment_data_on_KITTI2d-FN/FN_preds/000844.txt]

Car -1 -1 -10 794.49 177.16 840.81 207.84 -1 -1 -1 -1 -1 -1 -1 0.87 206.26 453.06 1.00
Car -1 -1 -10 913.19 173.29 998.11 251.71 -1 -1 -1 -1 -1 -1 -1 0.86 177.14 318.61 1.00
Car -1 -1 -10 841.85 176.97 876.25 198.03 -1 -1 -1 -1 -1 -1 -1 0.62 199.83 435.29 1.00
