# Supplementary material for: Introspective False Negative Prediction for Black-Box Object Detectors in Autonomous Driving
Source: Sensors (Basel). 2021 Apr 16;21(8):2819. doi: 10.3390/s21082819 (PMC8073889; doi:10.3390/s21082819)
Supplement: Supplementary file 1 [file sensors-21-02819-s001.zip › Experiment_data/Experiment_data_on_KITTI2d-FN/FN_preds/000845.txt]

Car -1 -1 -10 154.88 183.39 335.02 251.61 -1 -1 -1 -1 -1 -1 -1 0.89 69.96 603.51 1.00
Car -1 -1 -10 391.90 181.90 470.60 213.10 -1 -1 -1 -1 -1 -1 -1 0.80 81.50 530.81 1.00
Car -1 -1 -10 350.41 184.65 443.09 220.35 -1 -1 -1 -1 -1 -1 -1 0.79 92.53 545.07 1.00
Car -1 -1 -10 253.97 176.14 401.53 228.86 -1 -1 -1 -1 -1 -1 -1 0.77 186.44 1486.54 1.00
Car -1 -1 -10 445.69 178.83 513.41 206.17 -1 -1 -1 -1 -1 -1 -1 0.76 136.76 770.80 1.00
Car -1 -1 -10 413.19 177.52 490.71 207.48 -1 -1 -1 -1 -1 -1 -1 0.76 133.01 894.79 1.00
