# Supplementary material for: Introspective False Negative Prediction for Black-Box Object Detectors in Autonomous Driving
Source: Sensors (Basel). 2021 Apr 16;21(8):2819. doi: 10.3390/s21082819 (PMC8073889; doi:10.3390/s21082819)
Supplement: Supplementary file 1 [file sensors-21-02819-s001.zip › Experiment_data/Experiment_data_on_KITTI2d-FN/FN_preds/000887.txt]

Car -1 -1 -10 77.20 191.82 164.30 223.18 -1 -1 -1 -1 -1 -1 -1 0.88 94.48 962.98 1.00
Car -1 -1 -10 5.04 193.75 84.66 231.25 -1 -1 -1 -1 -1 -1 -1 0.75 202.25 1004.91 1.00
Car -1 -1 -10 152.34 189.78 213.36 215.22 -1 -1 -1 -1 -1 -1 -1 0.70 224.97 1462.39 1.00
