# Supplementary material for: Introspective False Negative Prediction for Black-Box Object Detectors in Autonomous Driving
Source: Sensors (Basel). 2021 Apr 16;21(8):2819. doi: 10.3390/s21082819 (PMC8073889; doi:10.3390/s21082819)
Supplement: Supplementary file 1 [file sensors-21-02819-s001.zip › Experiment_data/Experiment_data_on_KITTI2d-FN/FN_preds/000935.txt]

Car -1 -1 -10 693.48 173.33 803.82 221.67 -1 -1 -1 -1 -1 -1 -1 0.89 46.77 241.63 1.00
Car -1 -1 -10 591.91 173.50 643.19 221.50 -1 -1 -1 -1 -1 -1 -1 0.87 145.45 189.73 1.00
Car -1 -1 -10 392.50 169.82 442.40 205.18 -1 -1 -1 -1 -1 -1 -1 0.75 151.53 399.76 1.00
Car -1 -1 -10 485.73 173.78 514.77 191.22 -1 -1 -1 -1 -1 -1 -1 0.74 136.03 374.64 1.00
Car -1 -1 -10 128.10 180.32 168.60 204.68 -1 -1 -1 -1 -1 -1 -1 0.70 272.05 1040.29 1.00
Car -1 -1 -10 416.17 172.46 460.13 202.54 -1 -1 -1 -1 -1 -1 -1 0.66 110.19 255.29 1.00
Car -1 -1 -10 653.04 173.86 720.06 201.14 -1 -1 -1 -1 -1 -1 -1 0.61 215.39 1417.16 1.00
Car -1 -1 -10 366.91 172.58 412.79 202.42 -1 -1 -1 -1 -1 -1 -1 0.61 201.93 511.31 1.00
Car -1 -1 -10 442.00 175.37 475.70 199.63 -1 -1 -1 -1 -1 -1 -1 0.50 126.85 320.79 1.00
