# Supplementary material for: Introspective False Negative Prediction for Black-Box Object Detectors in Autonomous Driving
Source: Sensors (Basel). 2021 Apr 16;21(8):2819. doi: 10.3390/s21082819 (PMC8073889; doi:10.3390/s21082819)
Supplement: Supplementary file 1 [file sensors-21-02819-s001.zip › Experiment_data/Experiment_data_on_KITTI2d-FN/FN_preds/000936.txt]

Car -1 -1 -10 591.58 181.23 629.72 213.77 -1 -1 -1 -1 -1 -1 -1 0.86 84.50 139.30 1.00
Car -1 -1 -10 393.52 183.54 510.38 231.46 -1 -1 -1 -1 -1 -1 -1 0.79 99.12 647.80 1.00
Car -1 -1 -10 0.00 187.39 161.08 247.61 -1 -1 -1 -1 -1 -1 -1 0.73 178.69 1516.62 1.00
Car -1 -1 -10 156.65 175.79 278.05 219.21 -1 -1 -1 -1 -1 -1 -1 0.71 122.07 1049.24 1.00
Car -1 -1 -10 593.49 187.06 641.61 227.94 -1 -1 -1 -1 -1 -1 -1 0.71 193.29 272.58 1.00
Car -1 -1 -10 436.13 182.27 536.77 222.73 -1 -1 -1 -1 -1 -1 -1 0.61 236.20 1451.17 1.00
