# Supplementary material for: Introspective False Negative Prediction for Black-Box Object Detectors in Autonomous Driving
Source: Sensors (Basel). 2021 Apr 16;21(8):2819. doi: 10.3390/s21082819 (PMC8073889; doi:10.3390/s21082819)
Supplement: Supplementary file 1 [file sensors-21-02819-s001.zip › Experiment_data/Experiment_data_on_KITTI2d-FN/FN_preds/000977.txt]

Car -1 -1 -10 456.09 185.35 530.61 239.65 -1 -1 -1 -1 -1 -1 -1 0.89 247.66 427.77 1.00
Car -1 -1 -10 646.89 179.69 698.61 215.31 -1 -1 -1 -1 -1 -1 -1 0.86 63.12 161.42 1.00
Car -1 -1 -10 686.65 173.03 741.65 201.97 -1 -1 -1 -1 -1 -1 -1 0.80 231.77 951.39 1.00
Car -1 -1 -10 739.19 167.73 854.71 207.27 -1 -1 -1 -1 -1 -1 -1 0.78 76.49 778.89 1.00
Car -1 -1 -10 509.40 184.79 560.10 220.21 -1 -1 -1 -1 -1 -1 -1 0.77 239.35 449.42 1.00
Car -1 -1 -10 496.79 189.65 545.11 225.35 -1 -1 -1 -1 -1 -1 -1 0.60 232.69 391.50 1.00
Car -1 -1 -10 686.33 168.12 741.97 186.88 -1 -1 -1 -1 -1 -1 -1 0.52 280.32 1714.50 1.00
Car -1 -1 -10 649.80 167.27 695.70 187.73 -1 -1 -1 -1 -1 -1 -1 0.51 242.72 982.48 1.00
