# Supplementary material for: Introspective False Negative Prediction for Black-Box Object Detectors in Autonomous Driving
Source: Sensors (Basel). 2021 Apr 16;21(8):2819. doi: 10.3390/s21082819 (PMC8073889; doi:10.3390/s21082819)
Supplement: Supplementary file 1 [file sensors-21-02819-s001.zip › Experiment_data/Experiment_data_on_KITTI2d-FN/FN_preds/000980.txt]

Car -1 -1 -10 14.79 214.27 199.11 280.73 -1 -1 -1 -1 -1 -1 -1 0.86 90.85 956.26 1.00
Car -1 -1 -10 873.68 170.83 913.42 194.17 -1 -1 -1 -1 -1 -1 -1 0.79 160.96 460.15 1.00
Car -1 -1 -10 407.59 181.41 454.91 223.59 -1 -1 -1 -1 -1 -1 -1 0.76 180.36 286.49 1.00
Car -1 -1 -10 159.43 200.13 233.87 224.87 -1 -1 -1 -1 -1 -1 -1 0.72 134.19 1338.01 1.00
