# Supplementary material for: Introspective False Negative Prediction for Black-Box Object Detectors in Autonomous Driving
Source: Sensors (Basel). 2021 Apr 16;21(8):2819. doi: 10.3390/s21082819 (PMC8073889; doi:10.3390/s21082819)
Supplement: Supplementary file 1 [file sensors-21-02819-s001.zip › Experiment_data/Experiment_data_on_KITTI2d-FN/FN_preds/000991.txt]

Car -1 -1 -10 524.70 183.77 558.60 211.23 -1 -1 -1 -1 -1 -1 -1 0.79 126.43 237.48 1.00
Car -1 -1 -10 612.53 179.75 650.17 215.25 -1 -1 -1 -1 -1 -1 -1 0.76 113.96 158.74 1.00
Car -1 -1 -10 477.03 180.75 537.27 224.25 -1 -1 -1 -1 -1 -1 -1 0.61 406.68 769.26 1.00
