# Supplementary material for: Introspective False Negative Prediction for Black-Box Object Detectors in Autonomous Driving
Source: Sensors (Basel). 2021 Apr 16;21(8):2819. doi: 10.3390/s21082819 (PMC8073889; doi:10.3390/s21082819)
Supplement: Supplementary file 1 [file sensors-21-02819-s001.zip › Experiment_data/Experiment_data_on_KITTI2d-FN/FN_preds/000994.txt]

Car -1 -1 -10 261.07 185.49 325.43 209.51 -1 -1 -1 -1 -1 -1 -1 0.84 81.03 569.36 1.00
Car -1 -1 -10 184.58 188.15 263.92 216.85 -1 -1 -1 -1 -1 -1 -1 0.83 200.25 1708.06 1.00
Car -1 -1 -10 394.92 178.63 426.18 196.37 -1 -1 -1 -1 -1 -1 -1 0.55 159.96 537.98 1.00
Car -1 -1 -10 303.11 181.51 352.39 203.49 -1 -1 -1 -1 -1 -1 -1 0.54 219.51 1216.33 1.00
Car -1 -1 -10 342.25 182.29 382.25 202.71 -1 -1 -1 -1 -1 -1 -1 0.50 237.86 968.15 1.00
