# Supplementary material for: Introspective False Negative Prediction for Black-Box Object Detectors in Autonomous Driving
Source: Sensors (Basel). 2021 Apr 16;21(8):2819. doi: 10.3390/s21082819 (PMC8073889; doi:10.3390/s21082819)
Supplement: Supplementary file 1 [file sensors-21-02819-s001.zip › Experiment_data/Experiment_data_on_KITTI2d-FN/FN_preds/001011.txt]

Car -1 -1 -10 443.39 168.79 474.31 186.21 -1 -1 -1 -1 -1 -1 -1 0.80 72.53 230.32 1.00
Car -1 -1 -10 147.67 179.54 369.83 245.46 -1 -1 -1 -1 -1 -1 -1 0.72 204.30 3278.10 1.00
Car -1 -1 -10 635.62 165.67 737.48 209.33 -1 -1 -1 -1 -1 -1 -1 0.66 219.70 1067.02 1.00
Car -1 -1 -10 11.89 197.49 202.01 297.51 -1 -1 -1 -1 -1 -1 -1 0.58 408.89 1638.79 1.00
