# Supplementary material for: Introspective False Negative Prediction for Black-Box Object Detectors in Autonomous Driving
Source: Sensors (Basel). 2021 Apr 16;21(8):2819. doi: 10.3390/s21082819 (PMC8073889; doi:10.3390/s21082819)
Supplement: Supplementary file 1 [file sensors-21-02819-s001.zip › Experiment_data/Experiment_data_on_KITTI2d-FN/FN_preds/001020.txt]

Car -1 -1 -10 580.99 173.35 636.37 220.60 -1 -1 -1 -1 -1 -1 -1 0.88 186.54 271.42 1.00
Car -1 -1 -10 539.11 173.85 581.97 210.13 -1 -1 -1 -1 -1 -1 -1 0.74 431.19 526.24 1.00
Car -1 -1 -10 503.38 173.81 535.16 200.19 -1 -1 -1 -1 -1 -1 -1 0.68 369.99 615.67 1.00
