# Supplementary material for: Introspective False Negative Prediction for Black-Box Object Detectors in Autonomous Driving
Source: Sensors (Basel). 2021 Apr 16;21(8):2819. doi: 10.3390/s21082819 (PMC8073889; doi:10.3390/s21082819)
Supplement: Supplementary file 1 [file sensors-21-02819-s001.zip › Experiment_data/Experiment_data_on_KITTI2d-FN/FN_preds/001039.txt]

Car -1 -1 -10 480.03 179.66 520.47 205.34 -1 -1 -1 -1 -1 -1 -1 0.84 127.39 289.52 1.00
Car -1 -1 -10 422.26 176.93 454.04 198.07 -1 -1 -1 -1 -1 -1 -1 0.78 124.54 320.89 1.00
Car -1 -1 -10 568.64 181.50 597.46 203.50 -1 -1 -1 -1 -1 -1 -1 0.70 147.24 211.39 1.00
Car -1 -1 -10 415.81 172.68 446.69 192.32 -1 -1 -1 -1 -1 -1 -1 0.68 97.22 224.64 1.00
