# Supplementary material for: Introspective False Negative Prediction for Black-Box Object Detectors in Autonomous Driving
Source: Sensors (Basel). 2021 Apr 16;21(8):2819. doi: 10.3390/s21082819 (PMC8073889; doi:10.3390/s21082819)
Supplement: Supplementary file 1 [file sensors-21-02819-s001.zip › Experiment_data/Experiment_data_on_KITTI2d-FN/FN_preds/001049.txt]

Car -1 -1 -10 962.88 180.36 1070.32 229.11 -1 -1 -1 -1 -1 -1 -1 0.88 69.18 344.90 1.00
Car -1 -1 -10 1101.31 184.30 1224.00 235.03 -1 -1 -1 -1 -1 -1 -1 0.84 94.77 720.92 1.00
Car -1 -1 -10 605.88 170.76 638.52 199.24 -1 -1 -1 -1 -1 -1 -1 0.83 196.80 312.65 1.00
