# Supplementary material for: Introspective False Negative Prediction for Black-Box Object Detectors in Autonomous Driving
Source: Sensors (Basel). 2021 Apr 16;21(8):2819. doi: 10.3390/s21082819 (PMC8073889; doi:10.3390/s21082819)
Supplement: Supplementary file 1 [file sensors-21-02819-s001.zip › Experiment_data/Experiment_data_on_KITTI2d-FN/FN_preds/001052.txt]

Car -1 -1 -10 403.70 184.22 500.20 220.78 -1 -1 -1 -1 -1 -1 -1 0.84 94.43 546.84 1.00
Car -1 -1 -10 578.07 181.33 615.63 213.67 -1 -1 -1 -1 -1 -1 -1 0.72 151.34 257.04 1.00
Car -1 -1 -10 532.39 184.93 564.71 210.07 -1 -1 -1 -1 -1 -1 -1 0.66 337.94 636.85 1.00
Car -1 -1 -10 443.79 183.09 529.11 211.91 -1 -1 -1 -1 -1 -1 -1 0.57 122.15 1022.37 1.00
