# Supplementary material for: Introspective False Negative Prediction for Black-Box Object Detectors in Autonomous Driving
Source: Sensors (Basel). 2021 Apr 16;21(8):2819. doi: 10.3390/s21082819 (PMC8073889; doi:10.3390/s21082819)
Supplement: Supplementary file 1 [file sensors-21-02819-s001.zip › Experiment_data/Experiment_data_on_KITTI2d-FN/FN_preds/001055.txt]

Car -1 -1 -10 544.12 161.94 621.98 193.06 -1 -1 -1 -1 -1 -1 -1 0.85 96.90 732.49 1.00
Car -1 -1 -10 654.79 159.82 745.91 195.18 -1 -1 -1 -1 -1 -1 -1 0.81 134.24 1229.61 1.00
Car -1 -1 -10 713.58 160.36 797.52 194.64 -1 -1 -1 -1 -1 -1 -1 0.78 174.98 1269.17 1.00
Car -1 -1 -10 597.22 168.94 679.28 216.06 -1 -1 -1 -1 -1 -1 -1 0.60 382.58 1309.90 1.00
Car -1 -1 -10 804.91 159.36 857.99 185.64 -1 -1 -1 -1 -1 -1 -1 0.56 176.79 684.48 1.00
