# Supplementary material for: Introspective False Negative Prediction for Black-Box Object Detectors in Autonomous Driving
Source: Sensors (Basel). 2021 Apr 16;21(8):2819. doi: 10.3390/s21082819 (PMC8073889; doi:10.3390/s21082819)
Supplement: Supplementary file 1 [file sensors-21-02819-s001.zip › Experiment_data/Experiment_data_on_KITTI2d-FN/FN_preds/001075.txt]

Car -1 -1 -10 336.34 190.09 388.16 214.91 -1 -1 -1 -1 -1 -1 -1 0.82 174.73 799.43 1.00
Car -1 -1 -10 592.51 177.25 614.99 197.75 -1 -1 -1 -1 -1 -1 -1 0.71 107.07 183.14 1.00
Car -1 -1 -10 599.37 171.85 621.93 193.15 -1 -1 -1 -1 -1 -1 -1 0.52 134.01 207.15 1.00
