# Supplementary material for: Introspective False Negative Prediction for Black-Box Object Detectors in Autonomous Driving
Source: Sensors (Basel). 2021 Apr 16;21(8):2819. doi: 10.3390/s21082819 (PMC8073889; doi:10.3390/s21082819)
Supplement: Supplementary file 1 [file sensors-21-02819-s001.zip › Experiment_data/Experiment_data_on_KITTI2d-FN/FN_preds/001077.txt]

Car -1 -1 -10 82.72 175.21 365.78 279.79 -1 -1 -1 -1 -1 -1 -1 0.85 82.46 1008.17 1.00
Car -1 -1 -10 235.80 167.88 392.10 237.12 -1 -1 -1 -1 -1 -1 -1 0.78 167.00 865.00 1.00
Car -1 -1 -10 371.66 179.16 490.84 225.84 -1 -1 -1 -1 -1 -1 -1 0.78 136.36 917.88 1.00
Car -1 -1 -10 419.03 174.31 512.47 210.69 -1 -1 -1 -1 -1 -1 -1 0.75 156.82 967.86 1.00
Car -1 -1 -10 626.04 174.01 650.46 190.99 -1 -1 -1 -1 -1 -1 -1 0.73 103.18 216.35 1.00
Car -1 -1 -10 452.02 163.84 534.68 201.16 -1 -1 -1 -1 -1 -1 -1 0.71 267.10 1116.34 1.00
Car -1 -1 -10 284.54 184.39 426.16 240.61 -1 -1 -1 -1 -1 -1 -1 0.60 76.73 533.19 1.00
Car -1 -1 -10 339.11 189.07 468.19 235.93 -1 -1 -1 -1 -1 -1 -1 0.52 263.57 2027.95 1.00
Car -1 -1 -10 657.42 181.07 715.68 223.93 -1 -1 -1 -1 -1 -1 -1 0.51 840.98 1564.77 1.00
