# Supplementary material for: Introspective False Negative Prediction for Black-Box Object Detectors in Autonomous Driving
Source: Sensors (Basel). 2021 Apr 16;21(8):2819. doi: 10.3390/s21082819 (PMC8073889; doi:10.3390/s21082819)
Supplement: Supplementary file 1 [file sensors-21-02819-s001.zip › Experiment_data/Experiment_data_on_KITTI2d-FN/FN_preds/001083.txt]

Car -1 -1 -10 391.14 180.79 471.36 234.21 -1 -1 -1 -1 -1 -1 -1 0.86 117.79 255.87 1.00
Car -1 -1 -10 455.67 181.57 503.43 213.43 -1 -1 -1 -1 -1 -1 -1 0.75 133.17 329.85 1.00
Car -1 -1 -10 537.89 179.81 573.01 205.19 -1 -1 -1 -1 -1 -1 -1 0.73 183.23 364.88 1.00
Car -1 -1 -10 699.08 171.09 770.62 193.91 -1 -1 -1 -1 -1 -1 -1 0.72 129.79 1308.95 1.00
Car -1 -1 -10 639.59 177.34 664.51 197.66 -1 -1 -1 -1 -1 -1 -1 0.71 93.93 184.09 1.00
Car -1 -1 -10 631.94 172.20 658.36 192.80 -1 -1 -1 -1 -1 -1 -1 0.56 159.33 235.86 1.00
