# Supplementary material for: Introspective False Negative Prediction for Black-Box Object Detectors in Autonomous Driving
Source: Sensors (Basel). 2021 Apr 16;21(8):2819. doi: 10.3390/s21082819 (PMC8073889; doi:10.3390/s21082819)
Supplement: Supplementary file 1 [file sensors-21-02819-s001.zip › Experiment_data/Experiment_data_on_KITTI2d-FN/FN_preds/001089.txt]

Car -1 -1 -10 478.59 180.01 535.71 224.99 -1 -1 -1 -1 -1 -1 -1 0.82 199.44 242.51 1.00
Car -1 -1 -10 454.41 183.01 490.89 211.99 -1 -1 -1 -1 -1 -1 -1 0.76 149.81 289.21 1.00
Car -1 -1 -10 497.06 181.59 558.64 233.41 -1 -1 -1 -1 -1 -1 -1 0.72 225.58 295.99 1.00
Car -1 -1 -10 308.94 184.83 360.36 230.17 -1 -1 -1 -1 -1 -1 -1 0.66 350.90 464.15 1.00
