# Supplementary material for: Introspective False Negative Prediction for Black-Box Object Detectors in Autonomous Driving
Source: Sensors (Basel). 2021 Apr 16;21(8):2819. doi: 10.3390/s21082819 (PMC8073889; doi:10.3390/s21082819)
Supplement: Supplementary file 1 [file sensors-21-02819-s001.zip › Experiment_data/Experiment_data_on_KITTI2d-FN/FN_preds/001108.txt]

Car -1 -1 -10 0.00 174.92 245.00 320.08 -1 -1 -1 -1 -1 -1 -1 0.83 175.75 635.92 1.00
Car -1 -1 -10 657.80 179.93 715.30 225.07 -1 -1 -1 -1 -1 -1 -1 0.78 344.16 543.72 1.00
Car -1 -1 -10 640.06 176.75 677.84 208.25 -1 -1 -1 -1 -1 -1 -1 0.63 595.54 746.54 1.00
Car -1 -1 -10 360.81 173.27 501.69 221.73 -1 -1 -1 -1 -1 -1 -1 0.61 122.90 1006.70 1.00
