# Supplementary material for: Introspective False Negative Prediction for Black-Box Object Detectors in Autonomous Driving
Source: Sensors (Basel). 2021 Apr 16;21(8):2819. doi: 10.3390/s21082819 (PMC8073889; doi:10.3390/s21082819)
Supplement: Supplementary file 1 [file sensors-21-02819-s001.zip › Experiment_data/Experiment_data_on_KITTI2d-FN/FN_preds/001119.txt]

Car -1 -1 -10 246.98 201.47 367.12 263.53 -1 -1 -1 -1 -1 -1 -1 0.85 88.24 405.12 1.00
Car -1 -1 -10 0.00 210.29 119.53 364.71 -1 -1 -1 -1 -1 -1 -1 0.69 1265.19 753.12 1.00
