# Supplementary material for: Introspective False Negative Prediction for Black-Box Object Detectors in Autonomous Driving
Source: Sensors (Basel). 2021 Apr 16;21(8):2819. doi: 10.3390/s21082819 (PMC8073889; doi:10.3390/s21082819)
Supplement: Supplementary file 1 [file sensors-21-02819-s001.zip › Experiment_data/Experiment_data_on_KITTI2d-FN/FN_preds/001138.txt]

Car -1 -1 -10 467.05 180.02 518.85 216.04 -1 -1 -1 -1 -1 -1 -1 0.85 269.97 665.40 1.00
Car -1 -1 -10 652.27 179.97 678.35 196.03 -1 -1 -1 -1 -1 -1 -1 0.82 84.81 154.79 1.00
Car -1 -1 -10 309.22 183.86 400.91 232.25 -1 -1 -1 -1 -1 -1 -1 0.79 216.67 694.33 1.00
Car -1 -1 -10 186.19 177.92 289.53 228.16 -1 -1 -1 -1 -1 -1 -1 0.62 252.00 1676.13 1.00
Car -1 -1 -10 19.00 182.79 208.52 253.37 -1 -1 -1 -1 -1 -1 -1 0.52 334.26 2431.19 1.00
