# Supplementary material for: Introspective False Negative Prediction for Black-Box Object Detectors in Autonomous Driving
Source: Sensors (Basel). 2021 Apr 16;21(8):2819. doi: 10.3390/s21082819 (PMC8073889; doi:10.3390/s21082819)
Supplement: Supplementary file 1 [file sensors-21-02819-s001.zip › Experiment_data/Experiment_data_on_KITTI2d-FN/FN_preds/001143.txt]

Car -1 -1 -10 387.52 180.92 447.38 214.08 -1 -1 -1 -1 -1 -1 -1 0.80 175.84 513.32 1.00
Car -1 -1 -10 589.28 169.39 618.22 195.61 -1 -1 -1 -1 -1 -1 -1 0.76 142.74 173.07 1.00
Car -1 -1 -10 582.77 174.18 610.93 200.82 -1 -1 -1 -1 -1 -1 -1 0.58 129.71 219.96 1.00
