# Supplementary material for: Introspective False Negative Prediction for Black-Box Object Detectors in Autonomous Driving
Source: Sensors (Basel). 2021 Apr 16;21(8):2819. doi: 10.3390/s21082819 (PMC8073889; doi:10.3390/s21082819)
Supplement: Supplementary file 1 [file sensors-21-02819-s001.zip › Experiment_data/Experiment_data_on_KITTI2d-FN/FN_preds/001145.txt]

Car -1 -1 -10 342.37 185.07 395.93 219.93 -1 -1 -1 -1 -1 -1 -1 0.86 145.69 383.79 1.00
Car -1 -1 -10 584.64 179.40 609.06 205.60 -1 -1 -1 -1 -1 -1 -1 0.86 151.19 153.43 1.00
