# Supplementary material for: Introspective False Negative Prediction for Black-Box Object Detectors in Autonomous Driving
Source: Sensors (Basel). 2021 Apr 16;21(8):2819. doi: 10.3390/s21082819 (PMC8073889; doi:10.3390/s21082819)
Supplement: Supplementary file 1 [file sensors-21-02819-s001.zip › Experiment_data/Experiment_data_on_KITTI2d-FN/FN_preds/001148.txt]

Car -1 -1 -10 463.77 186.11 495.33 208.89 -1 -1 -1 -1 -1 -1 -1 0.81 122.56 280.07 1.00
Car -1 -1 -10 405.95 189.85 442.75 215.15 -1 -1 -1 -1 -1 -1 -1 0.70 194.12 388.60 1.00
Car -1 -1 -10 596.53 183.45 624.77 211.55 -1 -1 -1 -1 -1 -1 -1 0.70 159.43 202.81 1.00
Car -1 -1 -10 470.08 180.46 502.82 204.54 -1 -1 -1 -1 -1 -1 -1 0.52 183.34 394.54 1.00
