# Supplementary material for: Introspective False Negative Prediction for Black-Box Object Detectors in Autonomous Driving
Source: Sensors (Basel). 2021 Apr 16;21(8):2819. doi: 10.3390/s21082819 (PMC8073889; doi:10.3390/s21082819)
Supplement: Supplementary file 1 [file sensors-21-02819-s001.zip › Experiment_data/Experiment_data_on_KITTI2d-FN/FN_preds/001164.txt]

Car -1 -1 -10 595.28 174.47 622.09 199.53 -1 -1 -1 -1 -1 -1 -1 0.80 164.84 263.24 1.00
Car -1 -1 -10 535.04 171.29 572.28 202.71 -1 -1 -1 -1 -1 -1 -1 0.77 228.48 259.45 1.00
Car -1 -1 -10 504.22 176.67 534.32 197.33 -1 -1 -1 -1 -1 -1 -1 0.63 278.58 603.91 1.00
