# Supplementary material for: Introspective False Negative Prediction for Black-Box Object Detectors in Autonomous Driving
Source: Sensors (Basel). 2021 Apr 16;21(8):2819. doi: 10.3390/s21082819 (PMC8073889; doi:10.3390/s21082819)
Supplement: Supplementary file 1 [file sensors-21-02819-s001.zip › Experiment_data/Experiment_data_on_KITTI2d-FN/FN_preds/001185.txt]

Car -1 -1 -10 1036.50 184.26 1146.30 264.67 -1 -1 -1 -1 -1 -1 -1 0.81 153.13 334.87 1.00
Car -1 -1 -10 756.34 176.45 800.86 203.42 -1 -1 -1 -1 -1 -1 -1 0.80 114.67 373.25 1.00
Car -1 -1 -10 991.92 182.66 1054.88 226.81 -1 -1 -1 -1 -1 -1 -1 0.50 527.64 1193.63 1.00
