# Supplementary material for: Introspective False Negative Prediction for Black-Box Object Detectors in Autonomous Driving
Source: Sensors (Basel). 2021 Apr 16;21(8):2819. doi: 10.3390/s21082819 (PMC8073889; doi:10.3390/s21082819)
Supplement: Supplementary file 1 [file sensors-21-02819-s001.zip › Experiment_data/Experiment_data_on_KITTI2d-FN/FN_preds/001195.txt]

Car -1 -1 -10 523.90 181.49 558.53 204.54 -1 -1 -1 -1 -1 -1 -1 0.81 202.15 393.52 1.00
Car -1 -1 -10 222.34 179.28 349.90 236.83 -1 -1 -1 -1 -1 -1 -1 0.80 68.66 358.15 1.00
Car -1 -1 -10 389.73 184.06 458.29 222.02 -1 -1 -1 -1 -1 -1 -1 0.68 155.31 582.99 1.00
Car -1 -1 -10 506.33 184.15 548.52 211.90 -1 -1 -1 -1 -1 -1 -1 0.68 133.87 380.80 1.00
Car -1 -1 -10 70.71 188.90 211.96 247.26 -1 -1 -1 -1 -1 -1 -1 0.62 146.24 665.38 1.00
Car -1 -1 -10 10.71 189.28 161.65 246.88 -1 -1 -1 -1 -1 -1 -1 0.51 163.13 900.93 1.00
