# Supplementary material for: Introspective False Negative Prediction for Black-Box Object Detectors in Autonomous Driving
Source: Sensors (Basel). 2021 Apr 16;21(8):2819. doi: 10.3390/s21082819 (PMC8073889; doi:10.3390/s21082819)
Supplement: Supplementary file 1 [file sensors-21-02819-s001.zip › Experiment_data/Experiment_data_on_KITTI2d-FN/FN_preds/001234.txt]

Car -1 -1 -10 793.01 167.48 897.49 207.52 -1 -1 -1 -1 -1 -1 -1 0.76 68.74 398.34 1.00
Car -1 -1 -10 658.59 165.64 686.91 189.36 -1 -1 -1 -1 -1 -1 -1 0.73 126.82 230.41 1.00
