# Supplementary material for: Introspective False Negative Prediction for Black-Box Object Detectors in Autonomous Driving
Source: Sensors (Basel). 2021 Apr 16;21(8):2819. doi: 10.3390/s21082819 (PMC8073889; doi:10.3390/s21082819)
Supplement: Supplementary file 1 [file sensors-21-02819-s001.zip › Experiment_data/Experiment_data_on_KITTI2d-FN/FN_preds/001240.txt]

Car -1 -1 -10 514.99 176.54 578.58 227.38 -1 -1 -1 -1 -1 -1 -1 0.78 379.62 638.00 1.00
Car -1 -1 -10 595.66 174.07 635.46 209.91 -1 -1 -1 -1 -1 -1 -1 0.78 266.57 334.97 1.00
Car -1 -1 -10 445.67 183.05 496.59 210.89 -1 -1 -1 -1 -1 -1 -1 0.71 212.68 576.86 1.00
Car -1 -1 -10 493.26 172.16 559.04 221.79 -1 -1 -1 -1 -1 -1 -1 0.57 289.66 734.98 1.00
