# Supplementary material for: Introspective False Negative Prediction for Black-Box Object Detectors in Autonomous Driving
Source: Sensors (Basel). 2021 Apr 16;21(8):2819. doi: 10.3390/s21082819 (PMC8073889; doi:10.3390/s21082819)
Supplement: Supplementary file 1 [file sensors-21-02819-s001.zip › Experiment_data/Experiment_data_on_KITTI2d-FN/FN_preds/001273.txt]

Car -1 -1 -10 487.58 178.08 540.52 216.92 -1 -1 -1 -1 -1 -1 -1 0.78 124.34 216.76 1.00
Car -1 -1 -10 475.90 171.27 524.60 203.73 -1 -1 -1 -1 -1 -1 -1 0.53 267.99 640.31 1.00
