# Supplementary material for: Introspective False Negative Prediction for Black-Box Object Detectors in Autonomous Driving
Source: Sensors (Basel). 2021 Apr 16;21(8):2819. doi: 10.3390/s21082819 (PMC8073889; doi:10.3390/s21082819)
Supplement: Supplementary file 1 [file sensors-21-02819-s001.zip › Experiment_data/Experiment_data_on_KITTI2d-FN/FN_preds/001276.txt]

Car -1 -1 -10 344.65 180.54 462.65 254.46 -1 -1 -1 -1 -1 -1 -1 0.85 145.71 376.67 1.00
Car -1 -1 -10 716.95 181.09 766.55 233.91 -1 -1 -1 -1 -1 -1 -1 0.84 213.50 185.86 1.00
Car -1 -1 -10 684.34 184.88 716.36 210.12 -1 -1 -1 -1 -1 -1 -1 0.75 174.30 372.29 1.00
Car -1 -1 -10 712.70 167.90 757.00 217.10 -1 -1 -1 -1 -1 -1 -1 0.68 323.21 322.28 1.00
Car -1 -1 -10 679.05 180.92 707.85 204.08 -1 -1 -1 -1 -1 -1 -1 0.50 253.97 474.47 1.00
