# Supplementary material for: Introspective False Negative Prediction for Black-Box Object Detectors in Autonomous Driving
Source: Sensors (Basel). 2021 Apr 16;21(8):2819. doi: 10.3390/s21082819 (PMC8073889; doi:10.3390/s21082819)
Supplement: Supplementary file 1 [file sensors-21-02819-s001.zip › Experiment_data/Experiment_data_on_KITTI2d-FN/FN_preds/001278.txt]

Car -1 -1 -10 569.51 175.89 624.19 229.11 -1 -1 -1 -1 -1 -1 -1 0.87 238.37 243.51 1.00
Car -1 -1 -10 530.22 179.18 553.08 195.82 -1 -1 -1 -1 -1 -1 -1 0.81 96.29 175.78 1.00
Car -1 -1 -10 455.58 179.01 503.52 215.99 -1 -1 -1 -1 -1 -1 -1 0.67 181.73 321.66 1.00
Car -1 -1 -10 522.19 173.82 547.31 191.18 -1 -1 -1 -1 -1 -1 -1 0.50 172.38 292.70 1.00
