# Supplementary material for: Introspective False Negative Prediction for Black-Box Object Detectors in Autonomous Driving
Source: Sensors (Basel). 2021 Apr 16;21(8):2819. doi: 10.3390/s21082819 (PMC8073889; doi:10.3390/s21082819)
Supplement: Supplementary file 1 [file sensors-21-02819-s001.zip › Experiment_data/Experiment_data_on_KITTI2d-FN/FN_preds/001281.txt]

Car -1 -1 -10 258.45 191.92 328.05 223.08 -1 -1 -1 -1 -1 -1 -1 0.87 102.18 617.25 1.00
Car -1 -1 -10 481.69 174.37 505.01 190.63 -1 -1 -1 -1 -1 -1 -1 0.61 170.34 354.86 1.00
