# Supplementary material for: Introspective False Negative Prediction for Black-Box Object Detectors in Autonomous Driving
Source: Sensors (Basel). 2021 Apr 16;21(8):2819. doi: 10.3390/s21082819 (PMC8073889; doi:10.3390/s21082819)
Supplement: Supplementary file 1 [file sensors-21-02819-s001.zip › Experiment_data/Experiment_data_on_KITTI2d-FN/FN_preds/001287.txt]

Car -1 -1 -10 629.35 181.37 659.91 204.65 -1 -1 -1 -1 -1 -1 -1 0.88 136.21 234.86 1.00
Car -1 -1 -10 492.81 183.35 534.46 212.71 -1 -1 -1 -1 -1 -1 -1 0.84 97.15 188.79 1.00
Car -1 -1 -10 587.87 180.61 618.66 205.42 -1 -1 -1 -1 -1 -1 -1 0.82 206.03 264.52 1.00
Car -1 -1 -10 526.84 183.07 555.59 202.96 -1 -1 -1 -1 -1 -1 -1 0.81 111.90 216.68 1.00
Car -1 -1 -10 6.31 201.80 110.90 364.70 -1 -1 -1 -1 -1 -1 -1 0.63 1435.40 647.60 1.00
