# Supplementary material for: Introspective False Negative Prediction for Black-Box Object Detectors in Autonomous Driving
Source: Sensors (Basel). 2021 Apr 16;21(8):2819. doi: 10.3390/s21082819 (PMC8073889; doi:10.3390/s21082819)
Supplement: Supplementary file 1 [file sensors-21-02819-s001.zip › Experiment_data/Experiment_data_on_KITTI2d-FN/FN_preds/001289.txt]

Car -1 -1 -10 424.79 173.66 466.01 206.21 -1 -1 -1 -1 -1 -1 -1 0.77 205.23 336.63 1.00
Car -1 -1 -10 401.90 174.86 434.50 195.14 -1 -1 -1 -1 -1 -1 -1 0.73 153.38 370.69 1.00
