# Supplementary material for: Introspective False Negative Prediction for Black-Box Object Detectors in Autonomous Driving
Source: Sensors (Basel). 2021 Apr 16;21(8):2819. doi: 10.3390/s21082819 (PMC8073889; doi:10.3390/s21082819)
Supplement: Supplementary file 1 [file sensors-21-02819-s001.zip › Experiment_data/Experiment_data_on_KITTI2d-FN/FN_preds/001299.txt]

Car -1 -1 -10 567.82 179.71 612.08 215.29 -1 -1 -1 -1 -1 -1 -1 0.82 75.23 137.95 1.00
Car -1 -1 -10 485.18 174.16 529.12 200.84 -1 -1 -1 -1 -1 -1 -1 0.66 155.73 557.69 1.00
