# Supplementary material for: Introspective False Negative Prediction for Black-Box Object Detectors in Autonomous Driving
Source: Sensors (Basel). 2021 Apr 16;21(8):2819. doi: 10.3390/s21082819 (PMC8073889; doi:10.3390/s21082819)
Supplement: Supplementary file 1 [file sensors-21-02819-s001.zip › Experiment_data/Experiment_data_on_KITTI2d-FN/FN_preds/001306.txt]

Car -1 -1 -10 450.45 180.64 521.67 225.44 -1 -1 -1 -1 -1 -1 -1 0.78 371.21 1133.51 1.00
Car -1 -1 -10 666.76 181.36 691.45 194.64 -1 -1 -1 -1 -1 -1 -1 0.78 86.32 255.14 1.00
