# Supplementary material for: Introspective False Negative Prediction for Black-Box Object Detectors in Autonomous Driving
Source: Sensors (Basel). 2021 Apr 16;21(8):2819. doi: 10.3390/s21082819 (PMC8073889; doi:10.3390/s21082819)
Supplement: Supplementary file 1 [file sensors-21-02819-s001.zip › Experiment_data/Experiment_data_on_KITTI2d-FN/FN_preds/001309.txt]

Car -1 -1 -10 525.25 175.18 568.32 208.79 -1 -1 -1 -1 -1 -1 -1 0.78 292.55 416.52 1.00
Car -1 -1 -10 591.73 170.63 625.63 203.37 -1 -1 -1 -1 -1 -1 -1 0.72 211.48 250.66 1.00
Car -1 -1 -10 473.86 174.72 509.67 199.28 -1 -1 -1 -1 -1 -1 -1 0.69 272.49 436.24 1.00
