# Supplementary material for: Introspective False Negative Prediction for Black-Box Object Detectors in Autonomous Driving
Source: Sensors (Basel). 2021 Apr 16;21(8):2819. doi: 10.3390/s21082819 (PMC8073889; doi:10.3390/s21082819)
Supplement: Supplementary file 1 [file sensors-21-02819-s001.zip › Experiment_data/Experiment_data_on_KITTI2d-FN/FN_preds/001337.txt]

Car -1 -1 -10 654.98 183.31 704.32 221.69 -1 -1 -1 -1 -1 -1 -1 0.81 426.84 838.14 1.00
Car -1 -1 -10 671.37 184.67 729.33 230.33 -1 -1 -1 -1 -1 -1 -1 0.74 372.00 557.56 1.00
Car -1 -1 -10 682.12 190.35 773.78 254.65 -1 -1 -1 -1 -1 -1 -1 0.71 298.05 675.00 1.00
