# Supplementary material for: Introspective False Negative Prediction for Black-Box Object Detectors in Autonomous Driving
Source: Sensors (Basel). 2021 Apr 16;21(8):2819. doi: 10.3390/s21082819 (PMC8073889; doi:10.3390/s21082819)
Supplement: Supplementary file 1 [file sensors-21-02819-s001.zip › Experiment_data/Experiment_data_on_KITTI2d-FN/FN_preds/001339.txt]

Car -1 -1 -10 850.83 191.27 908.67 233.73 -1 -1 -1 -1 -1 -1 -1 0.85 162.92 348.96 1.00
