# Supplementary material for: Introspective False Negative Prediction for Black-Box Object Detectors in Autonomous Driving
Source: Sensors (Basel). 2021 Apr 16;21(8):2819. doi: 10.3390/s21082819 (PMC8073889; doi:10.3390/s21082819)
Supplement: Supplementary file 1 [file sensors-21-02819-s001.zip › Experiment_data/Experiment_data_on_KITTI2d-FN/FN_preds/001349.txt]

Car -1 -1 -10 594.00 180.78 641.10 224.22 -1 -1 -1 -1 -1 -1 -1 0.84 248.06 299.02 1.00
Car -1 -1 -10 491.96 182.95 522.34 202.05 -1 -1 -1 -1 -1 -1 -1 0.82 118.45 264.76 1.00
Car -1 -1 -10 677.83 178.08 778.07 216.92 -1 -1 -1 -1 -1 -1 -1 0.80 108.37 515.21 1.00
Car -1 -1 -10 761.96 176.63 956.14 268.37 -1 -1 -1 -1 -1 -1 -1 0.77 118.41 493.21 1.00
Car -1 -1 -10 415.82 176.63 446.68 198.37 -1 -1 -1 -1 -1 -1 -1 0.68 80.87 170.64 1.00
Car -1 -1 -10 439.61 174.70 478.09 200.30 -1 -1 -1 -1 -1 -1 -1 0.68 99.95 248.51 1.00
Car -1 -1 -10 454.77 176.09 490.53 198.91 -1 -1 -1 -1 -1 -1 -1 0.62 103.51 225.45 1.00
Car -1 -1 -10 498.57 178.25 529.53 196.75 -1 -1 -1 -1 -1 -1 -1 0.59 73.83 170.61 1.00
Car -1 -1 -10 660.16 177.45 740.54 207.55 -1 -1 -1 -1 -1 -1 -1 0.58 127.61 811.08 1.00
