# Supplementary material for: Introspective False Negative Prediction for Black-Box Object Detectors in Autonomous Driving
Source: Sensors (Basel). 2021 Apr 16;21(8):2819. doi: 10.3390/s21082819 (PMC8073889; doi:10.3390/s21082819)
Supplement: Supplementary file 1 [file sensors-21-02819-s001.zip › Experiment_data/Experiment_data_on_KITTI2d-FN/FN_preds/001351.txt]

Car -1 -1 -10 582.99 169.65 638.31 225.35 -1 -1 -1 -1 -1 -1 -1 0.90 149.39 168.47 1.00
Car -1 -1 -10 292.95 171.70 334.95 193.30 -1 -1 -1 -1 -1 -1 -1 0.81 153.75 618.04 1.00
Car -1 -1 -10 323.52 172.58 359.58 192.42 -1 -1 -1 -1 -1 -1 -1 0.76 143.40 525.97 1.00
Car -1 -1 -10 354.11 174.23 384.19 190.77 -1 -1 -1 -1 -1 -1 -1 0.62 155.48 475.82 1.00
Car -1 -1 -10 0.00 167.52 50.37 207.48 -1 -1 -1 -1 -1 -1 -1 0.54 317.89 644.87 1.00
