# Supplementary material for: Introspective False Negative Prediction for Black-Box Object Detectors in Autonomous Driving
Source: Sensors (Basel). 2021 Apr 16;21(8):2819. doi: 10.3390/s21082819 (PMC8073889; doi:10.3390/s21082819)
Supplement: Supplementary file 1 [file sensors-21-02819-s001.zip › Experiment_data/Experiment_data_on_KITTI2d-FN/FN_preds/001363.txt]

Car -1 -1 -10 500.04 181.87 541.86 213.13 -1 -1 -1 -1 -1 -1 -1 0.85 199.79 387.41 1.00
Car -1 -1 -10 273.39 182.02 326.91 212.98 -1 -1 -1 -1 -1 -1 -1 0.84 127.57 464.73 1.00
Car -1 -1 -10 555.78 186.69 610.32 228.31 -1 -1 -1 -1 -1 -1 -1 0.78 214.53 346.61 1.00
