# Supplementary material for: Introspective False Negative Prediction for Black-Box Object Detectors in Autonomous Driving
Source: Sensors (Basel). 2021 Apr 16;21(8):2819. doi: 10.3390/s21082819 (PMC8073889; doi:10.3390/s21082819)
Supplement: Supplementary file 1 [file sensors-21-02819-s001.zip › Experiment_data/Experiment_data_on_KITTI2d-FN/FN_preds/001370.txt]

Car -1 -1 -10 368.94 179.21 507.36 235.79 -1 -1 -1 -1 -1 -1 -1 0.88 96.96 669.83 1.00
Car -1 -1 -10 696.25 183.97 759.65 231.03 -1 -1 -1 -1 -1 -1 -1 0.76 125.67 210.19 1.00
Car -1 -1 -10 675.37 172.22 725.33 212.78 -1 -1 -1 -1 -1 -1 -1 0.74 510.55 752.69 1.00
Car -1 -1 -10 509.50 174.93 573.80 200.07 -1 -1 -1 -1 -1 -1 -1 0.70 84.16 604.34 1.00
Car -1 -1 -10 471.73 176.46 556.37 208.54 -1 -1 -1 -1 -1 -1 -1 0.62 138.58 773.01 1.00
Car -1 -1 -10 596.14 178.05 638.96 216.95 -1 -1 -1 -1 -1 -1 -1 0.60 278.19 392.53 1.00
