# Supplementary material for: Introspective False Negative Prediction for Black-Box Object Detectors in Autonomous Driving
Source: Sensors (Basel). 2021 Apr 16;21(8):2819. doi: 10.3390/s21082819 (PMC8073889; doi:10.3390/s21082819)
Supplement: Supplementary file 1 [file sensors-21-02819-s001.zip › Experiment_data/Experiment_data_on_KITTI2d-FN/FN_preds/001390.txt]

Car -1 -1 -10 795.99 172.16 866.91 202.84 -1 -1 -1 -1 -1 -1 -1 0.77 52.36 302.58 1.00
Car -1 -1 -10 690.28 176.55 724.22 198.45 -1 -1 -1 -1 -1 -1 -1 0.72 57.51 133.15 1.00
Car -1 -1 -10 630.86 176.76 659.44 198.24 -1 -1 -1 -1 -1 -1 -1 0.65 155.43 321.23 1.00
Car -1 -1 -10 624.45 172.12 652.05 192.88 -1 -1 -1 -1 -1 -1 -1 0.57 151.22 329.99 1.00
Car -1 -1 -10 683.85 172.42 716.85 192.58 -1 -1 -1 -1 -1 -1 -1 0.54 116.83 289.92 1.00
