# Supplementary material for: Introspective False Negative Prediction for Black-Box Object Detectors in Autonomous Driving
Source: Sensors (Basel). 2021 Apr 16;21(8):2819. doi: 10.3390/s21082819 (PMC8073889; doi:10.3390/s21082819)
Supplement: Supplementary file 1 [file sensors-21-02819-s001.zip › Experiment_data/Experiment_data_on_KITTI2d-FN/FN_preds/001391.txt]

Car -1 -1 -10 763.49 184.55 913.21 240.45 -1 -1 -1 -1 -1 -1 -1 0.85 87.06 757.37 1.00
Car -1 -1 -10 643.62 185.28 674.28 209.72 -1 -1 -1 -1 -1 -1 -1 0.83 142.19 261.83 1.00
Car -1 -1 -10 203.56 183.61 438.14 261.39 -1 -1 -1 -1 -1 -1 -1 0.81 104.53 1738.99 1.00
Car -1 -1 -10 347.61 179.89 501.09 235.11 -1 -1 -1 -1 -1 -1 -1 0.79 173.68 1365.28 1.00
Car -1 -1 -10 461.36 181.64 539.14 213.36 -1 -1 -1 -1 -1 -1 -1 0.75 108.98 967.93 1.00
Car -1 -1 -10 712.85 189.77 812.05 225.23 -1 -1 -1 -1 -1 -1 -1 0.69 130.40 1005.96 1.00
