# Supplementary material for: Introspective False Negative Prediction for Black-Box Object Detectors in Autonomous Driving
Source: Sensors (Basel). 2021 Apr 16;21(8):2819. doi: 10.3390/s21082819 (PMC8073889; doi:10.3390/s21082819)
Supplement: Supplementary file 1 [file sensors-21-02819-s001.zip › Experiment_data/Experiment_data_on_KITTI2d-FN/FN_preds/001392.txt]

Car -1 -1 -10 297.94 167.16 454.16 267.84 -1 -1 -1 -1 -1 -1 -1 0.92 86.58 235.38 1.00
Car -1 -1 -10 453.85 178.13 505.25 216.87 -1 -1 -1 -1 -1 -1 -1 0.80 183.59 292.55 1.00
Car -1 -1 -10 418.58 183.86 485.32 231.14 -1 -1 -1 -1 -1 -1 -1 0.68 195.29 365.59 1.00
Car -1 -1 -10 1105.13 164.33 1242.00 350.67 -1 -1 -1 -1 -1 -1 -1 0.54 3309.25 1523.89 1.00
