# Supplementary material for: Introspective False Negative Prediction for Black-Box Object Detectors in Autonomous Driving
Source: Sensors (Basel). 2021 Apr 16;21(8):2819. doi: 10.3390/s21082819 (PMC8073889; doi:10.3390/s21082819)
Supplement: Supplementary file 1 [file sensors-21-02819-s001.zip › Experiment_data/Experiment_data_on_KITTI2d-FN/FN_preds/001413.txt]

Car -1 -1 -10 704.95 179.57 750.95 225.43 -1 -1 -1 -1 -1 -1 -1 0.87 165.56 161.64 1.00
Car -1 -1 -10 669.54 183.94 703.56 211.06 -1 -1 -1 -1 -1 -1 -1 0.77 146.71 315.55 1.00
Car -1 -1 -10 391.58 186.90 484.72 248.10 -1 -1 -1 -1 -1 -1 -1 0.73 244.07 594.29 1.00
