# Supplementary material for: Introspective False Negative Prediction for Black-Box Object Detectors in Autonomous Driving
Source: Sensors (Basel). 2021 Apr 16;21(8):2819. doi: 10.3390/s21082819 (PMC8073889; doi:10.3390/s21082819)
Supplement: Supplementary file 1 [file sensors-21-02819-s001.zip › Experiment_data/Experiment_data_on_KITTI2d-FN/FN_preds/001414.txt]

Car -1 -1 -10 284.00 176.65 330.10 208.35 -1 -1 -1 -1 -1 -1 -1 0.82 183.03 468.71 1.00
Car -1 -1 -10 522.29 182.32 561.01 212.68 -1 -1 -1 -1 -1 -1 -1 0.82 117.63 187.18 1.00
Car -1 -1 -10 589.15 176.62 632.15 218.38 -1 -1 -1 -1 -1 -1 -1 0.81 141.33 157.52 1.00
