# Supplementary material for: Introspective False Negative Prediction for Black-Box Object Detectors in Autonomous Driving
Source: Sensors (Basel). 2021 Apr 16;21(8):2819. doi: 10.3390/s21082819 (PMC8073889; doi:10.3390/s21082819)
Supplement: Supplementary file 1 [file sensors-21-02819-s001.zip › Experiment_data/Experiment_data_on_KITTI2d-FN/FN_preds/001417.txt]

Car -1 -1 -10 452.05 171.59 548.45 233.41 -1 -1 -1 -1 -1 -1 -1 0.89 86.00 337.56 1.00
Car -1 -1 -10 745.70 157.97 820.60 177.03 -1 -1 -1 -1 -1 -1 -1 0.81 61.80 827.03 1.00
Car -1 -1 -10 1037.78 162.05 1149.52 202.95 -1 -1 -1 -1 -1 -1 -1 0.69 172.13 1366.56 1.00
Car -1 -1 -10 863.42 177.91 1047.88 297.09 -1 -1 -1 -1 -1 -1 -1 0.50 402.89 865.27 1.00
