# Supplementary material for: Introspective False Negative Prediction for Black-Box Object Detectors in Autonomous Driving
Source: Sensors (Basel). 2021 Apr 16;21(8):2819. doi: 10.3390/s21082819 (PMC8073889; doi:10.3390/s21082819)
Supplement: Supplementary file 1 [file sensors-21-02819-s001.zip › Experiment_data/Experiment_data_on_KITTI2d-FN/FN_preds/001435.txt]

Car -1 -1 -10 527.30 182.03 569.80 212.97 -1 -1 -1 -1 -1 -1 -1 0.82 314.37 560.31 1.00
Car -1 -1 -10 669.59 178.82 717.31 226.18 -1 -1 -1 -1 -1 -1 -1 0.71 265.68 269.87 1.00
Car -1 -1 -10 484.77 179.74 543.33 215.26 -1 -1 -1 -1 -1 -1 -1 0.67 211.68 593.03 1.00
Car -1 -1 -10 551.51 179.58 586.99 205.42 -1 -1 -1 -1 -1 -1 -1 0.67 136.78 297.51 1.00
Car -1 -1 -10 573.85 181.69 606.05 203.31 -1 -1 -1 -1 -1 -1 -1 0.58 139.45 279.37 1.00
Car -1 -1 -10 567.43 175.94 598.67 199.06 -1 -1 -1 -1 -1 -1 -1 0.50 110.95 181.05 1.00
