# Supplementary material for: Introspective False Negative Prediction for Black-Box Object Detectors in Autonomous Driving
Source: Sensors (Basel). 2021 Apr 16;21(8):2819. doi: 10.3390/s21082819 (PMC8073889; doi:10.3390/s21082819)
Supplement: Supplementary file 1 [file sensors-21-02819-s001.zip › Experiment_data/Experiment_data_on_KITTI2d-FN/FN_preds/001438.txt]

Car -1 -1 -10 459.10 181.77 513.80 213.23 -1 -1 -1 -1 -1 -1 -1 0.82 78.86 265.48 1.00
Car -1 -1 -10 336.02 183.26 416.08 211.74 -1 -1 -1 -1 -1 -1 -1 0.80 81.82 799.25 1.00
Car -1 -1 -10 528.01 174.73 596.69 200.27 -1 -1 -1 -1 -1 -1 -1 0.74 94.70 773.22 1.00
Car -1 -1 -10 643.45 178.15 702.05 196.85 -1 -1 -1 -1 -1 -1 -1 0.67 61.25 578.37 1.00
