# Supplementary material for: Introspective False Negative Prediction for Black-Box Object Detectors in Autonomous Driving
Source: Sensors (Basel). 2021 Apr 16;21(8):2819. doi: 10.3390/s21082819 (PMC8073889; doi:10.3390/s21082819)
Supplement: Supplementary file 1 [file sensors-21-02819-s001.zip › Experiment_data/Experiment_data_on_KITTI2d-FN/FN_preds/001442.txt]

Car -1 -1 -10 347.34 186.58 418.56 228.42 -1 -1 -1 -1 -1 -1 -1 0.83 266.97 957.88 1.00
Car -1 -1 -10 419.82 186.09 456.48 208.91 -1 -1 -1 -1 -1 -1 -1 0.82 162.07 491.91 1.00
Car -1 -1 -10 594.33 180.75 613.17 194.25 -1 -1 -1 -1 -1 -1 -1 0.68 187.02 292.00 1.00
Car -1 -1 -10 588.11 180.33 605.59 194.67 -1 -1 -1 -1 -1 -1 -1 0.67 169.01 279.74 1.00
