# Supplementary material for: Introspective False Negative Prediction for Black-Box Object Detectors in Autonomous Driving
Source: Sensors (Basel). 2021 Apr 16;21(8):2819. doi: 10.3390/s21082819 (PMC8073889; doi:10.3390/s21082819)
Supplement: Supplementary file 1 [file sensors-21-02819-s001.zip › Experiment_data/Experiment_data_on_KITTI2d-FN/FN_preds/001446.txt]

Car -1 -1 -10 465.13 184.65 520.77 221.43 -1 -1 -1 -1 -1 -1 -1 0.85 192.96 433.05 1.00
Car -1 -1 -10 579.90 178.04 612.84 207.99 -1 -1 -1 -1 -1 -1 -1 0.84 224.25 276.73 1.00
Car -1 -1 -10 346.01 189.32 419.27 226.78 -1 -1 -1 -1 -1 -1 -1 0.70 220.04 866.07 1.00
Car -1 -1 -10 493.51 184.85 533.76 211.21 -1 -1 -1 -1 -1 -1 -1 0.63 107.32 296.09 1.00
