# Supplementary material for: Introspective False Negative Prediction for Black-Box Object Detectors in Autonomous Driving
Source: Sensors (Basel). 2021 Apr 16;21(8):2819. doi: 10.3390/s21082819 (PMC8073889; doi:10.3390/s21082819)
Supplement: Supplementary file 1 [file sensors-21-02819-s001.zip › Experiment_data/Experiment_data_on_KITTI2d-FN/FN_preds/001463.txt]

Car -1 -1 -10 183.17 198.51 265.33 236.49 -1 -1 -1 -1 -1 -1 -1 0.89 83.37 463.57 1.00
Car -1 -1 -10 601.59 177.58 633.51 207.42 -1 -1 -1 -1 -1 -1 -1 0.79 249.43 290.44 1.00
Car -1 -1 -10 451.82 183.87 479.68 201.13 -1 -1 -1 -1 -1 -1 -1 0.74 157.21 374.47 1.00
Car -1 -1 -10 0.00 184.80 93.96 300.20 -1 -1 -1 -1 -1 -1 -1 0.60 962.20 879.25 1.00
