# Supplementary material for: Introspective False Negative Prediction for Black-Box Object Detectors in Autonomous Driving
Source: Sensors (Basel). 2021 Apr 16;21(8):2819. doi: 10.3390/s21082819 (PMC8073889; doi:10.3390/s21082819)
Supplement: Supplementary file 1 [file sensors-21-02819-s001.zip › Experiment_data/Experiment_data_on_KITTI2d-FN/FN_preds/001469.txt]

Car -1 -1 -10 159.51 192.63 288.63 243.53 -1 -1 -1 -1 -1 -1 -1 0.81 51.21 446.51 1.00
Car -1 -1 -10 467.54 179.75 518.36 216.30 -1 -1 -1 -1 -1 -1 -1 0.81 208.10 401.84 1.00
Car -1 -1 -10 500.16 179.72 540.90 206.31 -1 -1 -1 -1 -1 -1 -1 0.75 206.51 494.44 1.00
Car -1 -1 -10 275.06 185.89 379.91 230.21 -1 -1 -1 -1 -1 -1 -1 0.71 163.27 1136.08 1.00
