# Supplementary material for: Introspective False Negative Prediction for Black-Box Object Detectors in Autonomous Driving
Source: Sensors (Basel). 2021 Apr 16;21(8):2819. doi: 10.3390/s21082819 (PMC8073889; doi:10.3390/s21082819)
Supplement: Supplementary file 1 [file sensors-21-02819-s001.zip › Experiment_data/Experiment_data_on_KITTI2d-FN/FN_preds/001494.txt]

Car -1 -1 -10 859.03 171.64 1010.87 223.36 -1 -1 -1 -1 -1 -1 -1 0.90 48.78 443.83 1.00
Car -1 -1 -10 548.62 163.76 589.88 201.24 -1 -1 -1 -1 -1 -1 -1 0.83 287.69 330.06 1.00
Car -1 -1 -10 384.95 170.43 449.95 214.57 -1 -1 -1 -1 -1 -1 -1 0.81 182.90 481.55 1.00
Car -1 -1 -10 779.78 167.50 896.92 227.50 -1 -1 -1 -1 -1 -1 -1 0.59 267.61 915.38 1.00
