# Supplementary material for: Introspective False Negative Prediction for Black-Box Object Detectors in Autonomous Driving
Source: Sensors (Basel). 2021 Apr 16;21(8):2819. doi: 10.3390/s21082819 (PMC8073889; doi:10.3390/s21082819)
Supplement: Supplementary file 1 [file sensors-21-02819-s001.zip › Experiment_data/Experiment_data_on_KITTI2d-FN/FN_preds/001506.txt]

Car -1 -1 -10 666.87 179.64 720.03 225.36 -1 -1 -1 -1 -1 -1 -1 0.82 245.26 357.00 1.00
Car -1 -1 -10 582.76 178.37 624.74 216.63 -1 -1 -1 -1 -1 -1 -1 0.82 194.33 234.78 1.00
Car -1 -1 -10 684.14 175.35 757.96 239.65 -1 -1 -1 -1 -1 -1 -1 0.78 254.11 352.54 1.00
Car -1 -1 -10 599.40 175.20 635.70 209.80 -1 -1 -1 -1 -1 -1 -1 0.75 232.39 244.82 1.00
Car -1 -1 -10 644.78 172.84 673.12 202.16 -1 -1 -1 -1 -1 -1 -1 0.75 372.29 437.77 1.00
