# Supplementary material for: Introspective False Negative Prediction for Black-Box Object Detectors in Autonomous Driving
Source: Sensors (Basel). 2021 Apr 16;21(8):2819. doi: 10.3390/s21082819 (PMC8073889; doi:10.3390/s21082819)
Supplement: Supplementary file 1 [file sensors-21-02819-s001.zip › Experiment_data/Experiment_data_on_KITTI2d-FN/FN_preds/001508.txt]

Car -1 -1 -10 553.24 185.27 640.46 219.73 -1 -1 -1 -1 -1 -1 -1 0.77 114.95 703.55 1.00
Car -1 -1 -10 833.45 183.01 898.45 211.99 -1 -1 -1 -1 -1 -1 -1 0.71 158.53 759.81 1.00
Car -1 -1 -10 696.52 183.29 786.98 221.71 -1 -1 -1 -1 -1 -1 -1 0.62 359.41 2226.79 1.00
Car -1 -1 -10 864.29 176.32 936.61 208.68 -1 -1 -1 -1 -1 -1 -1 0.59 211.89 984.49 1.00
