# Supplementary material for: Introspective False Negative Prediction for Black-Box Object Detectors in Autonomous Driving
Source: Sensors (Basel). 2021 Apr 16;21(8):2819. doi: 10.3390/s21082819 (PMC8073889; doi:10.3390/s21082819)
Supplement: Supplementary file 1 [file sensors-21-02819-s001.zip › Experiment_data/Experiment_data_on_KITTI2d-FN/FN_preds/001533.txt]

Car -1 -1 -10 453.63 181.41 518.48 224.67 -1 -1 -1 -1 -1 -1 -1 0.88 224.93 632.83 1.00
Car -1 -1 -10 511.72 181.56 543.13 204.47 -1 -1 -1 -1 -1 -1 -1 0.66 183.00 422.91 1.00
Car -1 -1 -10 493.31 179.67 533.96 206.36 -1 -1 -1 -1 -1 -1 -1 0.62 216.65 497.70 1.00
Car -1 -1 -10 349.12 181.17 429.95 224.91 -1 -1 -1 -1 -1 -1 -1 0.56 321.68 1470.12 1.00
