# Supplementary material for: Introspective False Negative Prediction for Black-Box Object Detectors in Autonomous Driving
Source: Sensors (Basel). 2021 Apr 16;21(8):2819. doi: 10.3390/s21082819 (PMC8073889; doi:10.3390/s21082819)
Supplement: Supplementary file 1 [file sensors-21-02819-s001.zip › Experiment_data/Experiment_data_on_KITTI2d-FN/FN_preds/001552.txt]

Car -1 -1 -10 660.49 190.58 754.01 254.42 -1 -1 -1 -1 -1 -1 -1 0.85 193.46 415.46 1.00
Car -1 -1 -10 694.87 190.21 816.23 284.79 -1 -1 -1 -1 -1 -1 -1 0.82 144.98 326.39 1.00
Car -1 -1 -10 631.23 185.32 659.07 209.68 -1 -1 -1 -1 -1 -1 -1 0.81 157.90 272.96 1.00
Car -1 -1 -10 541.85 185.69 569.05 209.31 -1 -1 -1 -1 -1 -1 -1 0.75 147.87 225.85 1.00
Car -1 -1 -10 481.46 191.39 546.64 243.61 -1 -1 -1 -1 -1 -1 -1 0.69 510.47 897.53 1.00
