# Supplementary material for: Introspective False Negative Prediction for Black-Box Object Detectors in Autonomous Driving
Source: Sensors (Basel). 2021 Apr 16;21(8):2819. doi: 10.3390/s21082819 (PMC8073889; doi:10.3390/s21082819)
Supplement: Supplementary file 1 [file sensors-21-02819-s001.zip › Experiment_data/Experiment_data_on_KITTI2d-FN/FN_preds/001565.txt]

Car -1 -1 -10 453.91 187.07 518.21 229.04 -1 -1 -1 -1 -1 -1 -1 0.91 123.97 417.23 1.00
Car -1 -1 -10 573.66 183.66 605.29 212.39 -1 -1 -1 -1 -1 -1 -1 0.85 139.48 232.53 1.00
Car -1 -1 -10 493.50 183.66 533.77 212.39 -1 -1 -1 -1 -1 -1 -1 0.78 96.06 272.98 1.00
Car -1 -1 -10 189.77 185.25 327.31 250.91 -1 -1 -1 -1 -1 -1 -1 0.71 66.69 350.41 1.00
Car -1 -1 -10 4.39 189.63 126.60 276.61 -1 -1 -1 -1 -1 -1 -1 0.50 491.74 1067.70 1.00
