# Supplementary material for: Introspective False Negative Prediction for Black-Box Object Detectors in Autonomous Driving
Source: Sensors (Basel). 2021 Apr 16;21(8):2819. doi: 10.3390/s21082819 (PMC8073889; doi:10.3390/s21082819)
Supplement: Supplementary file 1 [file sensors-21-02819-s001.zip › Experiment_data/Experiment_data_on_KITTI2d-FN/FN_preds/001582.txt]

Car -1 -1 -10 451.28 182.03 549.22 252.97 -1 -1 -1 -1 -1 -1 -1 0.84 248.74 529.59 1.00
Car -1 -1 -10 620.90 172.99 669.40 202.01 -1 -1 -1 -1 -1 -1 -1 0.79 132.45 356.21 1.00
Car -1 -1 -10 515.77 174.55 581.33 220.45 -1 -1 -1 -1 -1 -1 -1 0.65 251.18 563.85 1.00
