# Supplementary material for: Introspective False Negative Prediction for Black-Box Object Detectors in Autonomous Driving
Source: Sensors (Basel). 2021 Apr 16;21(8):2819. doi: 10.3390/s21082819 (PMC8073889; doi:10.3390/s21082819)
Supplement: Supplementary file 1 [file sensors-21-02819-s001.zip › Experiment_data/Experiment_data_on_KITTI2d-FN/FN_preds/001597.txt]

Car -1 -1 -10 343.50 166.85 406.18 197.17 -1 -1 -1 -1 -1 -1 -1 0.88 158.14 875.17 1.00
Car -1 -1 -10 571.54 164.83 604.56 189.23 -1 -1 -1 -1 -1 -1 -1 0.79 143.28 315.62 1.00
Car -1 -1 -10 522.92 166.28 570.64 197.74 -1 -1 -1 -1 -1 -1 -1 0.72 213.84 575.61 1.00
