# Supplementary material for: Introspective False Negative Prediction for Black-Box Object Detectors in Autonomous Driving
Source: Sensors (Basel). 2021 Apr 16;21(8):2819. doi: 10.3390/s21082819 (PMC8073889; doi:10.3390/s21082819)
Supplement: Supplementary file 1 [file sensors-21-02819-s001.zip › Experiment_data/Experiment_data_on_KITTI2d-FN/FN_preds/001646.txt]

Car -1 -1 -10 671.48 179.12 756.82 215.88 -1 -1 -1 -1 -1 -1 -1 0.82 140.71 736.58 1.00
Car -1 -1 -10 596.58 182.37 638.52 222.63 -1 -1 -1 -1 -1 -1 -1 0.81 371.42 359.88 1.00
Car -1 -1 -10 709.48 178.02 815.42 226.98 -1 -1 -1 -1 -1 -1 -1 0.76 213.72 1177.00 1.00
Car -1 -1 -10 647.45 175.08 725.65 209.92 -1 -1 -1 -1 -1 -1 -1 0.50 396.45 2067.11 1.00
