# Supplementary material for: Introspective False Negative Prediction for Black-Box Object Detectors in Autonomous Driving
Source: Sensors (Basel). 2021 Apr 16;21(8):2819. doi: 10.3390/s21082819 (PMC8073889; doi:10.3390/s21082819)
Supplement: Supplementary file 1 [file sensors-21-02819-s001.zip › Experiment_data/Experiment_data_on_KITTI2d-FN/FN_preds/001674.txt]

Car -1 -1 -10 403.12 171.86 514.58 223.14 -1 -1 -1 -1 -1 -1 -1 0.84 80.92 345.10 1.00
Car -1 -1 -10 803.17 167.32 901.13 207.68 -1 -1 -1 -1 -1 -1 -1 0.84 78.18 566.99 1.00
Car -1 -1 -10 598.21 166.26 636.89 198.74 -1 -1 -1 -1 -1 -1 -1 0.74 195.85 321.32 1.00
Car -1 -1 -10 730.74 166.92 835.56 238.08 -1 -1 -1 -1 -1 -1 -1 0.70 412.38 924.00 1.00
Car -1 -1 -10 766.91 182.39 923.59 272.61 -1 -1 -1 -1 -1 -1 -1 0.69 246.68 1149.96 1.00
Car -1 -1 -10 483.29 165.82 558.61 199.18 -1 -1 -1 -1 -1 -1 -1 0.67 218.31 868.93 1.00
Car -1 -1 -10 30.35 181.12 211.15 263.88 -1 -1 -1 -1 -1 -1 -1 0.63 233.83 984.16 1.00
Car -1 -1 -10 242.12 169.90 371.98 225.10 -1 -1 -1 -1 -1 -1 -1 0.61 236.07 1155.22 1.00
Car -1 -1 -10 448.30 167.99 538.40 207.01 -1 -1 -1 -1 -1 -1 -1 0.53 214.24 1037.07 1.00
