# Supplementary material for: Introspective False Negative Prediction for Black-Box Object Detectors in Autonomous Driving
Source: Sensors (Basel). 2021 Apr 16;21(8):2819. doi: 10.3390/s21082819 (PMC8073889; doi:10.3390/s21082819)
Supplement: Supplementary file 1 [file sensors-21-02819-s001.zip › Experiment_data/Experiment_data_on_KITTI2d-FN/FN_preds/001683.txt]

Car -1 -1 -10 179.64 178.70 379.26 256.30 -1 -1 -1 -1 -1 -1 -1 0.88 88.50 790.58 1.00
Car -1 -1 -10 643.99 180.55 687.71 214.45 -1 -1 -1 -1 -1 -1 -1 0.88 134.89 237.73 1.00
Car -1 -1 -10 442.24 182.15 530.66 212.85 -1 -1 -1 -1 -1 -1 -1 0.70 77.02 696.82 1.00
