# Supplementary material for: Introspective False Negative Prediction for Black-Box Object Detectors in Autonomous Driving
Source: Sensors (Basel). 2021 Apr 16;21(8):2819. doi: 10.3390/s21082819 (PMC8073889; doi:10.3390/s21082819)
Supplement: Supplementary file 1 [file sensors-21-02819-s001.zip › Experiment_data/Experiment_data_on_KITTI2d-FN/FN_preds/001718.txt]

Car -1 -1 -10 285.23 187.51 328.87 217.49 -1 -1 -1 -1 -1 -1 -1 0.85 230.53 458.92 1.00
Car -1 -1 -10 440.35 177.14 463.55 197.86 -1 -1 -1 -1 -1 -1 -1 0.81 280.17 403.71 1.00
Car -1 -1 -10 472.88 182.45 527.62 222.55 -1 -1 -1 -1 -1 -1 -1 0.76 210.95 415.42 1.00
Car -1 -1 -10 445.93 181.58 471.77 203.42 -1 -1 -1 -1 -1 -1 -1 0.56 329.48 391.90 1.00
Car -1 -1 -10 457.07 178.71 502.03 216.29 -1 -1 -1 -1 -1 -1 -1 0.55 356.97 558.50 1.00
