# Supplementary material for: Introspective False Negative Prediction for Black-Box Object Detectors in Autonomous Driving
Source: Sensors (Basel). 2021 Apr 16;21(8):2819. doi: 10.3390/s21082819 (PMC8073889; doi:10.3390/s21082819)
Supplement: Supplementary file 1 [file sensors-21-02819-s001.zip › Experiment_data/Experiment_data_on_KITTI2d-FN/FN_preds/001721.txt]

Car -1 -1 -10 638.10 178.10 693.60 216.90 -1 -1 -1 -1 -1 -1 -1 0.82 149.64 376.44 1.00
Car -1 -1 -10 448.75 191.15 496.55 223.85 -1 -1 -1 -1 -1 -1 -1 0.79 152.48 275.42 1.00
Car -1 -1 -10 571.77 179.83 608.13 205.17 -1 -1 -1 -1 -1 -1 -1 0.78 214.46 435.21 1.00
Car -1 -1 -10 685.95 179.12 756.15 235.88 -1 -1 -1 -1 -1 -1 -1 0.78 355.37 450.82 1.00
Car -1 -1 -10 613.62 181.21 662.88 213.79 -1 -1 -1 -1 -1 -1 -1 0.71 154.61 426.64 1.00
Car -1 -1 -10 699.74 166.93 811.36 258.07 -1 -1 -1 -1 -1 -1 -1 0.70 195.17 379.42 1.00
