# Supplementary material for: Introspective False Negative Prediction for Black-Box Object Detectors in Autonomous Driving
Source: Sensors (Basel). 2021 Apr 16;21(8):2819. doi: 10.3390/s21082819 (PMC8073889; doi:10.3390/s21082819)
Supplement: Supplementary file 1 [file sensors-21-02819-s001.zip › Experiment_data/Experiment_data_on_KITTI2d-FN/FN_preds/001733.txt]

Car -1 -1 -10 659.37 179.87 727.53 235.13 -1 -1 -1 -1 -1 -1 -1 0.87 235.60 443.90 1.00
Car -1 -1 -10 444.99 182.64 514.11 232.36 -1 -1 -1 -1 -1 -1 -1 0.76 265.16 463.48 1.00
Car -1 -1 -10 500.21 188.25 541.69 216.75 -1 -1 -1 -1 -1 -1 -1 0.73 253.24 455.27 1.00
Car -1 -1 -10 640.32 181.55 677.58 213.45 -1 -1 -1 -1 -1 -1 -1 0.71 451.25 729.44 1.00
