# Supplementary material for: Introspective False Negative Prediction for Black-Box Object Detectors in Autonomous Driving
Source: Sensors (Basel). 2021 Apr 16;21(8):2819. doi: 10.3390/s21082819 (PMC8073889; doi:10.3390/s21082819)
Supplement: Supplementary file 1 [file sensors-21-02819-s001.zip › Experiment_data/Experiment_data_on_KITTI2d-FN/FN_preds/001747.txt]

Car -1 -1 -10 406.73 182.74 497.17 222.26 -1 -1 -1 -1 -1 -1 -1 0.85 84.67 390.53 1.00
Car -1 -1 -10 524.33 185.13 558.97 209.87 -1 -1 -1 -1 -1 -1 -1 0.73 168.94 345.58 1.00
Car -1 -1 -10 577.86 180.98 615.84 214.02 -1 -1 -1 -1 -1 -1 -1 0.72 174.91 327.24 1.00
Car -1 -1 -10 237.67 181.24 335.03 223.76 -1 -1 -1 -1 -1 -1 -1 0.66 193.37 972.97 1.00
