# Supplementary material for: Introspective False Negative Prediction for Black-Box Object Detectors in Autonomous Driving
Source: Sensors (Basel). 2021 Apr 16;21(8):2819. doi: 10.3390/s21082819 (PMC8073889; doi:10.3390/s21082819)
Supplement: Supplementary file 1 [file sensors-21-02819-s001.zip › Experiment_data/Experiment_data_on_KITTI2d-FN/FN_preds/001755.txt]

Car -1 -1 -10 582.99 179.91 610.71 205.09 -1 -1 -1 -1 -1 -1 -1 0.86 174.04 230.12 1.00
Car -1 -1 -10 364.90 183.84 414.80 211.16 -1 -1 -1 -1 -1 -1 -1 0.81 92.31 305.66 1.00
