# Supplementary material for: Introspective False Negative Prediction for Black-Box Object Detectors in Autonomous Driving
Source: Sensors (Basel). 2021 Apr 16;21(8):2819. doi: 10.3390/s21082819 (PMC8073889; doi:10.3390/s21082819)
Supplement: Supplementary file 1 [file sensors-21-02819-s001.zip › Experiment_data/Experiment_data_on_KITTI2d-FN/FN_preds/001759.txt]

Car -1 -1 -10 811.96 177.95 906.14 207.05 -1 -1 -1 -1 -1 -1 -1 0.83 83.40 1112.80 1.00
Car -1 -1 -10 691.32 172.45 764.58 232.55 -1 -1 -1 -1 -1 -1 -1 0.82 252.64 433.65 1.00
Car -1 -1 -10 636.09 174.28 668.01 200.72 -1 -1 -1 -1 -1 -1 -1 0.81 100.91 171.85 1.00
