# Supplementary material for: Introspective False Negative Prediction for Black-Box Object Detectors in Autonomous Driving
Source: Sensors (Basel). 2021 Apr 16;21(8):2819. doi: 10.3390/s21082819 (PMC8073889; doi:10.3390/s21082819)
Supplement: Supplementary file 1 [file sensors-21-02819-s001.zip › Experiment_data/Experiment_data_on_KITTI2d-FN/FN_preds/001770.txt]

Car -1 -1 -10 680.27 185.71 775.63 249.29 -1 -1 -1 -1 -1 -1 -1 0.85 177.10 406.74 1.00
Car -1 -1 -10 597.52 180.94 623.78 204.06 -1 -1 -1 -1 -1 -1 -1 0.80 121.98 191.97 1.00
Car -1 -1 -10 664.95 180.83 721.95 224.17 -1 -1 -1 -1 -1 -1 -1 0.79 281.91 427.85 1.00
Car -1 -1 -10 1035.32 161.37 1234.78 375.00 -1 -1 -1 -1 -1 -1 -1 0.72 1882.88 660.83 1.00
Car -1 -1 -10 648.98 178.94 696.52 216.06 -1 -1 -1 -1 -1 -1 -1 0.72 366.04 605.58 1.00
Car -1 -1 -10 565.65 183.69 586.65 201.31 -1 -1 -1 -1 -1 -1 -1 0.68 194.20 269.34 1.00
Car -1 -1 -10 390.94 188.62 443.96 206.38 -1 -1 -1 -1 -1 -1 -1 0.57 112.21 932.22 1.00
