# Supplementary material for: Introspective False Negative Prediction for Black-Box Object Detectors in Autonomous Driving
Source: Sensors (Basel). 2021 Apr 16;21(8):2819. doi: 10.3390/s21082819 (PMC8073889; doi:10.3390/s21082819)
Supplement: Supplementary file 1 [file sensors-21-02819-s001.zip › Experiment_data/Experiment_data_on_KITTI2d-FN/FN_preds/001785.txt]

Car -1 -1 -10 963.74 180.84 1069.46 228.63 -1 -1 -1 -1 -1 -1 -1 0.87 67.86 337.16 1.00
Car -1 -1 -10 1080.88 184.29 1210.72 235.04 -1 -1 -1 -1 -1 -1 -1 0.80 138.08 997.73 1.00
Car -1 -1 -10 604.49 175.55 639.91 204.31 -1 -1 -1 -1 -1 -1 -1 0.68 191.49 348.28 1.00
