# Supplementary material for: Introspective False Negative Prediction for Black-Box Object Detectors in Autonomous Driving
Source: Sensors (Basel). 2021 Apr 16;21(8):2819. doi: 10.3390/s21082819 (PMC8073889; doi:10.3390/s21082819)
Supplement: Supplementary file 1 [file sensors-21-02819-s001.zip › Experiment_data/Experiment_data_on_KITTI2d-FN/FN_preds/001815.txt]

Car -1 -1 -10 549.46 171.50 589.04 203.50 -1 -1 -1 -1 -1 -1 -1 0.79 180.52 311.03 1.00
Car -1 -1 -10 467.05 160.32 492.05 184.68 -1 -1 -1 -1 -1 -1 -1 0.76 163.01 231.38 1.00
Car -1 -1 -10 467.28 170.45 491.82 194.55 -1 -1 -1 -1 -1 -1 -1 0.56 303.84 342.52 1.00
