# Supplementary material for: Introspective False Negative Prediction for Black-Box Object Detectors in Autonomous Driving
Source: Sensors (Basel). 2021 Apr 16;21(8):2819. doi: 10.3390/s21082819 (PMC8073889; doi:10.3390/s21082819)
Supplement: Supplementary file 1 [file sensors-21-02819-s001.zip › Experiment_data/Experiment_data_on_KITTI2d-FN/FN_preds/001852.txt]

Car -1 -1 -10 649.29 192.78 696.21 232.22 -1 -1 -1 -1 -1 -1 -1 0.89 325.52 442.76 1.00
Car -1 -1 -10 680.06 192.88 762.04 252.12 -1 -1 -1 -1 -1 -1 -1 0.84 146.19 380.28 1.00
Car -1 -1 -10 0.00 195.40 301.08 299.60 -1 -1 -1 -1 -1 -1 -1 0.81 106.78 1545.57 1.00
Car -1 -1 -10 445.86 185.70 513.24 219.30 -1 -1 -1 -1 -1 -1 -1 0.77 126.14 492.33 1.00
Car -1 -1 -10 308.75 195.29 457.15 249.71 -1 -1 -1 -1 -1 -1 -1 0.73 165.59 1292.82 1.00
Car -1 -1 -10 237.62 195.06 417.88 259.94 -1 -1 -1 -1 -1 -1 -1 0.56 394.63 3179.71 1.00
Car -1 -1 -10 634.11 189.05 669.99 215.95 -1 -1 -1 -1 -1 -1 -1 0.53 340.12 601.01 1.00
