# Supplementary material for: Introspective False Negative Prediction for Black-Box Object Detectors in Autonomous Driving
Source: Sensors (Basel). 2021 Apr 16;21(8):2819. doi: 10.3390/s21082819 (PMC8073889; doi:10.3390/s21082819)
Supplement: Supplementary file 1 [file sensors-21-02819-s001.zip › Experiment_data/Experiment_data_on_KITTI2d-FN/FN_preds/001859.txt]

Car -1 -1 -10 433.84 182.06 511.46 232.94 -1 -1 -1 -1 -1 -1 -1 0.88 182.57 577.30 1.00
Car -1 -1 -10 728.48 177.15 837.82 247.85 -1 -1 -1 -1 -1 -1 -1 0.85 250.13 625.26 1.00
Car -1 -1 -10 764.66 183.18 925.84 281.82 -1 -1 -1 -1 -1 -1 -1 0.83 181.66 490.60 1.00
Car -1 -1 -10 537.57 179.95 573.33 205.05 -1 -1 -1 -1 -1 -1 -1 0.82 140.55 292.46 1.00
Car -1 -1 -10 473.94 182.65 540.36 222.35 -1 -1 -1 -1 -1 -1 -1 0.79 299.34 758.24 1.00
Car -1 -1 -10 710.09 178.31 773.41 226.69 -1 -1 -1 -1 -1 -1 -1 0.66 587.73 663.98 1.00
