# Supplementary material for: Introspective False Negative Prediction for Black-Box Object Detectors in Autonomous Driving
Source: Sensors (Basel). 2021 Apr 16;21(8):2819. doi: 10.3390/s21082819 (PMC8073889; doi:10.3390/s21082819)
Supplement: Supplementary file 1 [file sensors-21-02819-s001.zip › Experiment_data/Experiment_data_on_KITTI2d-FN/FN_preds/001860.txt]

Car -1 -1 -10 340.71 180.29 452.79 224.71 -1 -1 -1 -1 -1 -1 -1 0.81 209.98 1058.09 1.00
Car -1 -1 -10 185.23 180.02 359.87 254.98 -1 -1 -1 -1 -1 -1 -1 0.77 138.41 943.27 1.00
Car -1 -1 -10 460.35 180.22 498.75 204.78 -1 -1 -1 -1 -1 -1 -1 0.75 170.58 438.09 1.00
Car -1 -1 -10 292.76 183.23 404.14 231.77 -1 -1 -1 -1 -1 -1 -1 0.73 95.58 501.03 1.00
Car -1 -1 -10 0.00 193.52 248.72 291.48 -1 -1 -1 -1 -1 -1 -1 0.72 343.75 2919.51 1.00
