# Supplementary material for: Introspective False Negative Prediction for Black-Box Object Detectors in Autonomous Driving
Source: Sensors (Basel). 2021 Apr 16;21(8):2819. doi: 10.3390/s21082819 (PMC8073889; doi:10.3390/s21082819)
Supplement: Supplementary file 1 [file sensors-21-02819-s001.zip › Experiment_data/Experiment_data_on_KITTI2d-FN/FN_preds/001876.txt]

Car -1 -1 -10 581.10 178.21 640.20 236.79 -1 -1 -1 -1 -1 -1 -1 0.86 250.21 236.52 1.00
Car -1 -1 -10 921.26 163.47 976.24 191.53 -1 -1 -1 -1 -1 -1 -1 0.77 74.53 412.75 1.00
Car -1 -1 -10 663.65 178.85 695.65 206.15 -1 -1 -1 -1 -1 -1 -1 0.75 127.21 209.92 1.00
Car -1 -1 -10 892.98 170.35 935.52 194.65 -1 -1 -1 -1 -1 -1 -1 0.68 122.26 489.01 1.00
