# Supplementary material for: Introspective False Negative Prediction for Black-Box Object Detectors in Autonomous Driving
Source: Sensors (Basel). 2021 Apr 16;21(8):2819. doi: 10.3390/s21082819 (PMC8073889; doi:10.3390/s21082819)
Supplement: Supplementary file 1 [file sensors-21-02819-s001.zip › Experiment_data/Experiment_data_on_KITTI2d-FN/FN_preds/001885.txt]

Car -1 -1 -10 221.45 181.02 309.85 213.98 -1 -1 -1 -1 -1 -1 -1 0.88 69.67 634.44 1.00
Car -1 -1 -10 504.53 171.64 564.97 193.36 -1 -1 -1 -1 -1 -1 -1 0.86 100.86 700.93 1.00
Car -1 -1 -10 386.50 172.59 462.20 202.41 -1 -1 -1 -1 -1 -1 -1 0.79 75.59 686.89 1.00
Car -1 -1 -10 345.33 175.89 406.77 199.11 -1 -1 -1 -1 -1 -1 -1 0.65 76.03 525.47 1.00
Car -1 -1 -10 963.61 161.78 1016.69 183.22 -1 -1 -1 -1 -1 -1 -1 0.54 228.26 1298.42 1.00
