# Supplementary material for: Introspective False Negative Prediction for Black-Box Object Detectors in Autonomous Driving
Source: Sensors (Basel). 2021 Apr 16;21(8):2819. doi: 10.3390/s21082819 (PMC8073889; doi:10.3390/s21082819)
Supplement: Supplementary file 1 [file sensors-21-02819-s001.zip › Experiment_data/Experiment_data_on_KITTI2d-FN/FN_preds/001896.txt]

Car -1 -1 -10 584.92 173.60 622.58 211.40 -1 -1 -1 -1 -1 -1 -1 0.85 258.81 278.83 1.00
Car -1 -1 -10 551.43 178.96 573.27 196.04 -1 -1 -1 -1 -1 -1 -1 0.85 170.60 330.44 1.00
Car -1 -1 -10 515.42 175.71 554.08 209.29 -1 -1 -1 -1 -1 -1 -1 0.82 303.13 364.51 1.00
Car -1 -1 -10 276.49 179.88 323.81 205.12 -1 -1 -1 -1 -1 -1 -1 0.76 111.26 406.67 1.00
Car -1 -1 -10 318.58 176.00 364.52 199.00 -1 -1 -1 -1 -1 -1 -1 0.72 144.61 577.62 1.00
