# Supplementary material for: Introspective False Negative Prediction for Black-Box Object Detectors in Autonomous Driving
Source: Sensors (Basel). 2021 Apr 16;21(8):2819. doi: 10.3390/s21082819 (PMC8073889; doi:10.3390/s21082819)
Supplement: Supplementary file 1 [file sensors-21-02819-s001.zip › Experiment_data/Experiment_data_on_KITTI2d-FN/FN_preds/001926.txt]

Car -1 -1 -10 730.50 187.25 822.00 247.75 -1 -1 -1 -1 -1 -1 -1 0.86 200.06 416.44 1.00
Car -1 -1 -10 557.60 182.49 594.70 212.51 -1 -1 -1 -1 -1 -1 -1 0.78 166.19 308.65 1.00
Car -1 -1 -10 489.05 183.00 566.65 242.00 -1 -1 -1 -1 -1 -1 -1 0.78 121.38 347.86 1.00
Car -1 -1 -10 702.38 183.10 753.52 221.90 -1 -1 -1 -1 -1 -1 -1 0.77 406.22 498.56 1.00
Car -1 -1 -10 717.48 184.56 779.82 230.44 -1 -1 -1 -1 -1 -1 -1 0.74 253.11 358.13 1.00
Car -1 -1 -10 693.60 180.95 734.70 214.05 -1 -1 -1 -1 -1 -1 -1 0.72 342.40 550.60 1.00
Car -1 -1 -10 682.05 178.05 718.65 206.95 -1 -1 -1 -1 -1 -1 -1 0.53 396.08 622.14 1.00
