# Supplementary material for: Introspective False Negative Prediction for Black-Box Object Detectors in Autonomous Driving
Source: Sensors (Basel). 2021 Apr 16;21(8):2819. doi: 10.3390/s21082819 (PMC8073889; doi:10.3390/s21082819)
Supplement: Supplementary file 1 [file sensors-21-02819-s001.zip › Experiment_data/Experiment_data_on_KITTI2d-FN/FN_preds/001953.txt]

Car -1 -1 -10 1097.02 182.82 1186.88 222.18 -1 -1 -1 -1 -1 -1 -1 0.84 146.62 834.89 1.00
Car -1 -1 -10 1000.17 188.67 1118.13 236.33 -1 -1 -1 -1 -1 -1 -1 0.79 96.78 688.62 1.00
